# Supplementary material for: Dichlorido{1-[N-(5-chloro-2-oxidophen­yl)carboximido­yl]naphthalen-2-olato-κ3 O,N,O′}(methanol-κO)tin(IV)
Source: Acta Crystallogr Sect E Struct Rep Online. 2012 Feb 4;68(Pt 3):m246–7. doi: 10.1107/S160053681200390X (PMC3297216; doi:10.1107/S160053681200390X)
Supplement: Supplementary file 1 [file e-68-0m246-sup1.cif]

##############################################################################
#                                                                            #
# This CIF contains the data in a paper accepted for publication in          #
# Acta Crystallographica Section E. It conforms to the requirements of       #
# Notes for Authors for Acta Crystallographica Section E, and has been       #
# peer reviewed under the auspices of the IUCr Commission on Journals.       #
#                                                                            #
# Full details of the Crystallographic Information File format               #
# are given in the paper "The Crystallographic Information File (CIF):       #
# a New Standard Archive File for Crystallography" by S. R. Hall, F. H.      #
# Allen and I. D. Brown [Acta Cryst. (1991), A47, 655-685].                  #
#                                                                            #
# The current version of the core CIF dictionary is obtainable from          #
# ftp://ftp.iucr.org/pub/cif_core.dic.                                       #
#                                                                            #
# Software is freely available for graphical display of the structure(s)     #
# in this CIF. For information consult the CIF software page                 #
# http://www.iucr.org/resources/cif/software.                                #
#                                                                            #
# This file may be used for bona fide research purposes within the           #
# scientific community so long as proper attribution is given to the journal # 
# article from which it was obtained.                                        #
#                                                                            #
##############################################################################
data_global
_audit_creation_method     SHELXL-97
_journal_date_recd_electronic     2012-01-28
_journal_date_accepted     2012-01-30
_journal_name_full     'Acta Crystallographica, Section E'
_journal_year     2012
_journal_volume     68
_journal_issue      3
_journal_page_first     m246
_journal_page_last     m247
_journal_paper_category     QM
_journal_paper_doi     10.1107/S160053681200390X
_journal_coeditor_code     HG5171
_publ_contact_author_name     ' Edward RT Tiekink '
_publ_contact_author_address
;
Department of Chemistry, University of Malaya,
50603 Kuala Lumpur, Malaysia
;
_publ_contact_author_email
;
edward.tiekink@gmail.com
;
_publ_contact_author_fax     ' +60 3 7967 4193 '
_publ_contact_author_phone     ' +60 3 7967 6775 '
_publ_section_title
;\
Dichlorido{1-[<i>N</i>-(5-chloro-2-oxidophenyl)carboximidoyl]naphthalen-2-\
olato-\k^3^<i>O</i>,<i>N</i>,<i>O</i>'}(methanol-\k<i>O</i>)tin(IV)
;
loop_
    _publ_author_name
    _publ_author_footnote
    _publ_author_address
    'Gholam Hossein Shahverdizadeh'
;
Additional correspondence author, e-mail: shahverdizadeh@iaut.ac.ir.
;
;
Department of Chemistry, Faculty of Science, Tabriz Branch,
Islamic Azad University, PO Box 1655, Tabriz, Iran
;
    'Ng, Seik Weng' .
;
Department of Chemistry, University of Malaya,
50603 Kuala Lumpur, Malaysia
and
Chemistry Department, Faculty of Science, King Abdulaziz University,
PO Box 80203 Jeddah, Saudi Arabia
;
    'Tiekink, Edward R. T.' .
;
Department of Chemistry, University of Malaya,
50603 Kuala Lumpur, Malaysia
;
    'Babak Mirtamizdoust' .
;
Department of Inorganic Chemistry, Faculty of Chemistry,
University of Tabriz, PO Box 5166616471, Tabriz, Iran
;
data_I
_audit_creation_method     SHELXL-97
_chemical_name_systematic
;
Dichlorido{1-[<i>N</i>-(5-chloro-2-oxidophenyl)carboximidoyl]naphthalen-2-
olato-\k^3^<i>O</i>,<i>N</i>,<i>O</i>'}(methanol-\k<i>O</i>)tin(IV)
;
_chemical_name_common     ?
_chemical_formula_moiety     'C18 H14 Cl3 N O3 Sn'
_chemical_formula_sum     'C18 H14 Cl3 N O3 Sn'
_chemical_formula_iupac     '[Sn (C17 H10 Cl N O2) Cl2 (C H4 O)]'
_chemical_formula_weight     517.34
_chemical_melting_point     ?
_symmetry_cell_setting     orthorhombic
_symmetry_space_group_name_H-M     'P 21 21 21'
_symmetry_space_group_name_Hall     'P 2ac 2ab'
loop_
    _symmetry_equiv_pos_as_xyz
    'x, y, z'
    '-x+1/2, -y, z+1/2'
    '-x, y+1/2, -z+1/2'
    'x+1/2, -y+1/2, -z'
_cell_length_a     9.9767(3)
_cell_length_b     11.1639(3)
_cell_length_c     16.2755(5)
_cell_angle_alpha     90.00
_cell_angle_beta     90.00
_cell_angle_gamma     90.00
_cell_volume     1812.75(9)
_cell_formula_units_Z     4
_cell_measurement_reflns_used     4166
_cell_measurement_theta_min     2.2077
_cell_measurement_theta_max     27.5010
_cell_measurement_temperature     100(2)
_exptl_crystal_description     prism
_exptl_crystal_colour     brown
_exptl_crystal_size_max     0.25
_exptl_crystal_size_mid     0.20
_exptl_crystal_size_min     0.15
_exptl_crystal_density_diffrn     1.896
_exptl_crystal_density_meas     ?
_exptl_crystal_density_method     'not measured'
_exptl_crystal_F_000     1016
_exptl_absorpt_coefficient_mu     1.870
_exptl_absorpt_correction_type     multi-scan
_exptl_absorpt_process_details     '(CrysAlis PRO; Agilent, 2010)'
_exptl_absorpt_correction_T_min     0.81920
_exptl_absorpt_correction_T_max     1.00000
_diffrn_ambient_temperature     100(2)
_diffrn_radiation_type     MoK\a
_diffrn_radiation_wavelength     0.71073
_diffrn_radiation_source     'SuperNova (Mo) X-ray Source'
_diffrn_radiation_monochromator     Mirror
_diffrn_measurement_device_type
                  'Agilent SuperNova Dual diffractometer with an Atlas detector'
_diffrn_measurement_method     '\w scan'
_diffrn_detector_area_resol_mean     10.4041
_diffrn_reflns_number     6571
_diffrn_reflns_av_R_equivalents     0.0242
_diffrn_reflns_av_sigmaI/netI     0.0511
_diffrn_reflns_theta_min     2.39
_diffrn_reflns_theta_max     27.56
_diffrn_reflns_theta_full     27.56
_diffrn_measured_fraction_theta_max     0.997
_diffrn_measured_fraction_theta_full     0.997
_diffrn_reflns_limit_h_min     -12
_diffrn_reflns_limit_h_max     7
_diffrn_reflns_limit_k_min     -10
_diffrn_reflns_limit_k_max     14
_diffrn_reflns_limit_l_min     -21
_diffrn_reflns_limit_l_max     20
_diffrn_standards_number     0
_diffrn_standards_interval_count     0
_diffrn_standards_interval_time     0
_diffrn_standards_decay_%     0
_refine_special_details
;
Refinement of <i>F</i>^2^ against ALL reflections. The weighted <i>R</i>-factor
<i>wR</i> and goodness of fit <i>S</i> are based on <i>F</i>^2^, conventional
<i>R</i>-factors <i>R</i> are based on <i>F</i>, with <i>F</i> set to zero for
negative <i>F</i>^2^. The threshold expression of <i>F</i>^2^ >
2\s(<i>F</i>^2^) is used only for calculating <i>R</i>-factors(gt) <i>etc</i>.
and is not relevant to the choice of reflections for refinement.
<i>R</i>-factors based on <i>F</i>^2^ are statistically about twice as large
as those based on <i>F</i>, and <i>R</i>- factors based on ALL data will be
even larger.
;
_reflns_number_total     4139
_reflns_number_gt     3913
_reflns_threshold_expression     I>2\s(I)
_refine_ls_structure_factor_coef     Fsqd
_refine_ls_matrix_type     full
_refine_ls_R_factor_all     0.0329
_refine_ls_R_factor_gt     0.0297
_refine_ls_wR_factor_gt     0.0570
_refine_ls_wR_factor_ref     0.0592
_refine_ls_goodness_of_fit_ref     1.006
_refine_ls_restrained_S_all     1.005
_refine_ls_number_reflns     4139
_refine_ls_number_parameters     239
_refine_ls_number_restraints     1
_refine_ls_hydrogen_treatment     mixed
_refine_ls_weighting_scheme     calc
_refine_ls_weighting_details
         'calc w=1/[\s^2^(Fo^2^)+(0.0231P)^2^+0.0000P] where P=(Fo^2^+2Fc^2^)/3'
_atom_sites_solution_hydrogens     geom
_atom_sites_solution_primary     direct
_atom_sites_solution_secondary     difmap
_refine_ls_shift/su_max     0.002
_refine_ls_shift/su_mean     0.000
_refine_diff_density_max     0.535
_refine_diff_density_min     -0.730
_refine_ls_extinction_method     none
_refine_ls_extinction_coef     ?
_refine_ls_abs_structure_details     'Flack (1983), 1765 Friedel pairs'
_refine_ls_abs_structure_Flack     -0.036(19)
loop_
    _atom_type_symbol
    _atom_type_description
    _atom_type_scat_dispersion_real
    _atom_type_scat_dispersion_imag
    _atom_type_scat_source
    'C' 'C' 0.0033 0.0016
                         'International Tables Vol C Tables 4.2.6.8 and 6.1.1.4'
    'H' 'H' 0.0000 0.0000
                         'International Tables Vol C Tables 4.2.6.8 and 6.1.1.4'
    'N' 'N' 0.0061 0.0033
                         'International Tables Vol C Tables 4.2.6.8 and 6.1.1.4'
    'O' 'O' 0.0106 0.0060
                         'International Tables Vol C Tables 4.2.6.8 and 6.1.1.4'
    'Cl' 'Cl' 0.1484 0.1585
                         'International Tables Vol C Tables 4.2.6.8 and 6.1.1.4'
    'Sn' 'Sn' -0.6537 1.4246
                         'International Tables Vol C Tables 4.2.6.8 and 6.1.1.4'
_computing_data_collection     'CrysAlis PRO (Agilent, 2010)'
_computing_cell_refinement     'CrysAlis PRO (Agilent, 2010)'
_computing_data_reduction     'CrysAlis PRO (Agilent, 2010)'
_computing_structure_solution     'SHELXS97 (Sheldrick, 2008)'
_computing_structure_refinement     'SHELXL97 (Sheldrick, 2008)'
_computing_molecular_graphics
;
ORTEP-3 (Farrugia, 1997) and DIAMOND (Brandenburg, 2006)
;
_computing_publication_material     'publCIF (Westrip, 2010)'
loop_
    _atom_site_type_symbol
    _atom_site_label
    _atom_site_fract_x
    _atom_site_fract_y
    _atom_site_fract_z
    _atom_site_U_iso_or_equiv
    _atom_site_adp_type
    _atom_site_calc_flag
    _atom_site_refinement_flags
    _atom_site_occupancy
    _atom_site_symmetry_multiplicity
    _atom_site_disorder_assembly
    _atom_site_disorder_group
    Sn Sn 0.39500(3) 0.17557(2) 0.915201(14) 0.01147(6) Uani d . 1 1 . .
    Cl Cl1 0.27998(11) 0.03339(8) 0.99384(6) 0.0222(2) Uani d . 1 1 . .
    Cl Cl2 0.27645(10) 0.15018(8) 0.78945(5) 0.0197(2) Uani d . 1 1 . .
    Cl Cl3 0.50466(11) 0.79039(7) 0.89690(6) 0.0188(2) Uani d . 1 1 . .
    O O1 0.2770(2) 0.3133(2) 0.95636(14) 0.0121(5) Uani d . 1 1 . .
    O O2 0.5532(3) 0.0747(2) 0.88264(15) 0.0146(6) Uani d . 1 1 . .
    O O3 0.5167(3) 0.2113(2) 1.02329(15) 0.0149(6) Uani d D 1 1 . .
    H H3O 0.5989(13) 0.198(3) 1.029(2) 0.021(11) Uiso d D 1 1 . .
    N N1 0.5035(3) 0.3262(3) 0.86761(16) 0.0119(6) Uani d . 1 1 . .
    C C1 0.3288(4) 0.4240(3) 0.9413(2) 0.0113(8) Uani d . 1 1 . .
    C C2 0.2641(4) 0.5253(3) 0.9715(2) 0.0112(7) Uani d . 1 1 . .
    H H2 0.1836 0.5175 1.0023 0.013 Uiso calc R 1 1 . .
    C C3 0.3185(4) 0.6384(3) 0.9563(2) 0.0137(8) Uani d . 1 1 . .
    H H3 0.2741 0.7083 0.9756 0.016 Uiso calc R 1 1 . .
    C C4 0.4377(4) 0.6482(3) 0.9128(2) 0.0136(7) Uani d . 1 1 . .
    C C5 0.5029(4) 0.5491(3) 0.8821(2) 0.0124(8) Uani d . 1 1 . .
    H H5 0.5840 0.5580 0.8521 0.015 Uiso calc R 1 1 . .
    C C6 0.4490(4) 0.4361(3) 0.8953(2) 0.0123(8) Uani d . 1 1 . .
    C C7 0.6067(4) 0.3186(3) 0.81737(18) 0.0125(7) Uani d . 1 1 . .
    H H7 0.6401 0.3918 0.7958 0.015 Uiso calc R 1 1 . .
    C C8 0.6736(4) 0.2118(3) 0.7921(2) 0.0110(7) Uani d . 1 1 . .
    C C9 0.7848(4) 0.2219(3) 0.7340(2) 0.0133(8) Uani d . 1 1 . .
    C C10 0.8181(4) 0.3302(4) 0.6923(2) 0.0144(7) Uani d . 1 1 . .
    H H10 0.7644 0.3995 0.7006 0.017 Uiso calc R 1 1 . .
    C C11 0.9261(4) 0.3361(3) 0.6407(2) 0.0189(8) Uani d . 1 1 . .
    H H11 0.9456 0.4093 0.6135 0.023 Uiso calc R 1 1 . .
    C C12 1.0089(4) 0.2361(3) 0.6272(2) 0.0196(9) Uani d . 1 1 . .
    H H12 1.0856 0.2423 0.5929 0.023 Uiso calc R 1 1 . .
    C C13 0.9775(4) 0.1303(3) 0.6639(2) 0.0166(8) Uani d . 1 1 . .
    H H13 1.0317 0.0619 0.6538 0.020 Uiso calc R 1 1 . .
    C C14 0.8661(4) 0.1203(3) 0.7168(2) 0.0138(8) Uani d . 1 1 . .
    C C15 0.8323(4) 0.0086(3) 0.7535(2) 0.0172(8) Uani d . 1 1 . .
    H H15 0.8852 -0.0599 0.7413 0.021 Uiso calc R 1 1 . .
    C C16 0.7278(4) -0.0026(3) 0.8048(2) 0.0175(9) Uani d . 1 1 . .
    H H16 0.7070 -0.0790 0.8271 0.021 Uiso calc R 1 1 . .
    C C17 0.6474(4) 0.0978(3) 0.8264(2) 0.0115(8) Uani d . 1 1 . .
    C C18 0.4697(4) 0.2485(4) 1.1025(2) 0.0243(10) Uani d . 1 1 . .
    H H18A 0.5462 0.2583 1.1397 0.036 Uiso calc R 1 1 . .
    H H18B 0.4087 0.1877 1.1247 0.036 Uiso calc R 1 1 . .
    H H18C 0.4220 0.3249 1.0974 0.036 Uiso calc R 1 1 . .
loop_
    _atom_site_aniso_label
    _atom_site_aniso_U_11
    _atom_site_aniso_U_22
    _atom_site_aniso_U_33
    _atom_site_aniso_U_12
    _atom_site_aniso_U_13
    _atom_site_aniso_U_23
    Sn 0.00915(11) 0.01150(10) 0.01375(11) -0.00087(11) 0.00154(11) -0.00057(11)
    Cl1 0.0196(5) 0.0204(4) 0.0265(5) -0.0049(4) 0.0050(5) 0.0019(4)
    Cl2 0.0179(5) 0.0225(5) 0.0187(4) -0.0008(4) -0.0027(4) -0.0060(4)
    Cl3 0.0204(5) 0.0125(4) 0.0237(5) -0.0033(4) 0.0017(4) -0.0002(3)
    O1 0.0082(13) 0.0103(11) 0.0176(12) -0.0012(11) 0.0042(10) -0.0011(11)
    O2 0.0136(15) 0.0138(12) 0.0166(12) 0.0019(10) 0.0064(11) 0.0044(11)
    O3 0.0062(14) 0.0246(14) 0.0138(12) 0.0026(12) 0.0009(12) -0.0019(11)
    N1 0.0089(15) 0.0126(13) 0.0141(13) -0.0011(15) -0.0002(12) -0.0006(14)
    C1 0.012(2) 0.0145(16) 0.0078(15) -0.0021(15) -0.0013(15) 0.0028(14)
    C2 0.0077(19) 0.0168(16) 0.0091(16) 0.0018(15) -0.0013(15) -0.0028(15)
    C3 0.012(2) 0.0154(17) 0.0135(17) 0.0014(15) -0.0021(16) -0.0020(15)
    C4 0.0153(19) 0.0120(16) 0.0137(15) -0.0025(13) -0.0055(16) 0.0029(16)
    C5 0.010(2) 0.0152(17) 0.0124(16) -0.0014(15) -0.0013(16) 0.0041(15)
    C6 0.0124(19) 0.0162(16) 0.0082(17) 0.0005(14) -0.0024(14) -0.0002(14)
    C7 0.0123(17) 0.0130(14) 0.0122(15) -0.0007(19) -0.0006(15) 0.0019(15)
    C8 0.0089(19) 0.0152(17) 0.0088(16) 0.0019(14) -0.0014(14) 0.0000(14)
    C9 0.011(2) 0.0194(17) 0.0096(16) -0.0009(16) -0.0011(16) -0.0028(15)
    C10 0.0099(18) 0.0185(17) 0.0148(16) 0.0017(17) -0.0004(14) -0.0010(17)
    C11 0.019(2) 0.0210(18) 0.0165(16) -0.0055(18) 0.0011(15) 0.0042(17)
    C12 0.009(2) 0.033(2) 0.0164(19) -0.0003(18) 0.0017(17) 0.0039(18)
    C13 0.009(2) 0.0265(19) 0.0142(17) 0.0038(16) 0.0000(16) 0.0002(17)
    C14 0.009(2) 0.0210(18) 0.0110(16) -0.0010(15) 0.0012(15) -0.0001(15)
    C15 0.020(2) 0.0184(19) 0.0131(18) 0.0062(16) -0.0024(17) -0.0034(16)
    C16 0.021(2) 0.0137(17) 0.0176(18) 0.0028(17) 0.0003(17) 0.0024(16)
    C17 0.0099(19) 0.0155(16) 0.0089(16) 0.0004(15) -0.0001(14) -0.0021(15)
    C18 0.016(2) 0.043(2) 0.0141(19) 0.0063(19) 0.0019(17) -0.0063(18)
_geom_special_details
;
All s.u.'s (except the s.u. in the dihedral angle between two l.s. planes) are
estimated using the full covariance matrix. The cell s.u.'s are taken into
account individually in the estimation of s.u.'s in distances, angles and
torsion angles; correlations between s.u.'s in cell parameters are only used
when they are defined by crystal symmetry. An approximate (isotropic)
treatment of cell s.u.'s is used for estimating s.u.'s involving l.s. planes.
;
loop_
    _geom_bond_atom_site_label_1
    _geom_bond_atom_site_label_2
    _geom_bond_site_symmetry_2
    _geom_bond_distance
    _geom_bond_publ_flag
    Sn Cl1 . 2.3398(10) y
    Sn Cl2 . 2.3807(9) y
    Sn O1 . 2.050(2) y
    Sn O2 . 2.010(3) y
    Sn O3 . 2.174(3) y
    Sn N1 . 2.144(3) y
    Cl3 C4 . 1.742(3) ?
    O1 C1 . 1.361(4) ?
    O2 C17 . 1.337(4) ?
    O3 C18 . 1.434(4) ?
    O3 H3O . 0.840(10) ?
    N1 C7 . 1.318(4) ?
    N1 C6 . 1.416(5) ?
    C1 C2 . 1.392(5) ?
    C1 C6 . 1.420(5) ?
    C2 C3 . 1.397(5) ?
    C2 H2 . 0.9500 ?
    C3 C4 . 1.388(5) ?
    C3 H3 . 0.9500 ?
    C4 C5 . 1.377(5) ?
    C5 C6 . 1.388(5) ?
    C5 H5 . 0.9500 ?
    C7 C8 . 1.427(5) ?
    C7 H7 . 0.9500 ?
    C8 C17 . 1.414(5) ?
    C8 C9 . 1.462(5) ?
    C9 C14 . 1.422(5) ?
    C9 C10 . 1.426(5) ?
    C10 C11 . 1.368(5) ?
    C10 H10 . 0.9500 ?
    C11 C12 . 1.406(5) ?
    C11 H11 . 0.9500 ?
    C12 C13 . 1.360(5) ?
    C12 H12 . 0.9500 ?
    C13 C14 . 1.410(5) ?
    C13 H13 . 0.9500 ?
    C14 C15 . 1.423(5) ?
    C15 C16 . 1.342(5) ?
    C15 H15 . 0.9500 ?
    C16 C17 . 1.422(5) ?
    C16 H16 . 0.9500 ?
    C18 H18A . 0.9800 ?
    C18 H18B . 0.9800 ?
    C18 H18C . 0.9800 ?
loop_
    _geom_angle_atom_site_label_1
    _geom_angle_atom_site_label_2
    _geom_angle_atom_site_label_3
    _geom_angle_site_symmetry_1
    _geom_angle_site_symmetry_3
    _geom_angle
    _geom_angle_publ_flag
    O2 Sn O1 . . 163.28(10) ?
    O2 Sn N1 . . 87.01(11) ?
    O1 Sn N1 . . 79.61(11) ?
    O2 Sn O3 . . 82.99(10) ?
    O1 Sn O3 . . 85.31(10) ?
    N1 Sn O3 . . 82.33(10) ?
    O2 Sn Cl1 . . 98.58(7) ?
    O1 Sn Cl1 . . 92.78(7) ?
    N1 Sn Cl1 . . 167.70(8) ?
    O3 Sn Cl1 . . 87.47(7) ?
    O2 Sn Cl2 . . 95.55(8) ?
    O1 Sn Cl2 . . 94.87(7) ?
    N1 Sn Cl2 . . 91.92(8) ?
    O3 Sn Cl2 . . 174.12(7) ?
    Cl1 Sn Cl2 . . 98.39(4) ?
    C1 O1 Sn . . 113.8(2) ?
    C17 O2 Sn . . 128.6(2) ?
    C18 O3 Sn . . 126.8(2) ?
    C18 O3 H3O . . 106(3) ?
    Sn O3 H3O . . 127(3) ?
    C7 N1 C6 . . 123.6(3) ?
    C7 N1 Sn . . 124.6(3) ?
    C6 N1 Sn . . 111.8(2) ?
    O1 C1 C2 . . 119.8(3) ?
    O1 C1 C6 . . 120.1(3) ?
    C2 C1 C6 . . 120.1(3) ?
    C1 C2 C3 . . 119.4(3) ?
    C1 C2 H2 . . 120.3 ?
    C3 C2 H2 . . 120.3 ?
    C4 C3 C2 . . 119.6(3) ?
    C4 C3 H3 . . 120.2 ?
    C2 C3 H3 . . 120.2 ?
    C5 C4 C3 . . 121.8(3) ?
    C5 C4 Cl3 . . 119.8(3) ?
    C3 C4 Cl3 . . 118.4(3) ?
    C4 C5 C6 . . 119.4(4) ?
    C4 C5 H5 . . 120.3 ?
    C6 C5 H5 . . 120.3 ?
    C5 C6 N1 . . 126.2(3) ?
    C5 C6 C1 . . 119.7(3) ?
    N1 C6 C1 . . 114.2(3) ?
    N1 C7 C8 . . 126.7(3) ?
    N1 C7 H7 . . 116.6 ?
    C8 C7 H7 . . 116.6 ?
    C17 C8 C7 . . 123.5(3) ?
    C17 C8 C9 . . 117.7(3) ?
    C7 C8 C9 . . 118.5(3) ?
    C14 C9 C10 . . 116.7(3) ?
    C14 C9 C8 . . 119.9(3) ?
    C10 C9 C8 . . 123.3(3) ?
    C11 C10 C9 . . 121.0(4) ?
    C11 C10 H10 . . 119.5 ?
    C9 C10 H10 . . 119.5 ?
    C10 C11 C12 . . 121.4(4) ?
    C10 C11 H11 . . 119.3 ?
    C12 C11 H11 . . 119.3 ?
    C13 C12 C11 . . 119.0(4) ?
    C13 C12 H12 . . 120.5 ?
    C11 C12 H12 . . 120.5 ?
    C12 C13 C14 . . 121.2(4) ?
    C12 C13 H13 . . 119.4 ?
    C14 C13 H13 . . 119.4 ?
    C13 C14 C9 . . 120.4(3) ?
    C13 C14 C15 . . 120.8(3) ?
    C9 C14 C15 . . 118.7(3) ?
    C16 C15 C14 . . 121.8(4) ?
    C16 C15 H15 . . 119.1 ?
    C14 C15 H15 . . 119.1 ?
    C15 C16 C17 . . 121.2(3) ?
    C15 C16 H16 . . 119.4 ?
    C17 C16 H16 . . 119.4 ?
    O2 C17 C8 . . 125.0(3) ?
    O2 C17 C16 . . 114.4(3) ?
    C8 C17 C16 . . 120.5(3) ?
    O3 C18 H18A . . 109.5 ?
    O3 C18 H18B . . 109.5 ?
    H18A C18 H18B . . 109.5 ?
    O3 C18 H18C . . 109.5 ?
    H18A C18 H18C . . 109.5 ?
    H18B C18 H18C . . 109.5 ?
loop_
    _geom_torsion_atom_site_label_1
    _geom_torsion_atom_site_label_2
    _geom_torsion_atom_site_label_3
    _geom_torsion_atom_site_label_4
    _geom_torsion_site_symmetry_1
    _geom_torsion_site_symmetry_2
    _geom_torsion_site_symmetry_3
    _geom_torsion_site_symmetry_4
    _geom_torsion
    _geom_torsion_publ_flag
    O2 Sn O1 C1 . . . . 31.6(5) ?
    N1 Sn O1 C1 . . . . -5.7(2) ?
    O3 Sn O1 C1 . . . . 77.3(2) ?
    Cl1 Sn O1 C1 . . . . 164.5(2) ?
    Cl2 Sn O1 C1 . . . . -96.8(2) ?
    O1 Sn O2 C17 . . . . -59.1(5) ?
    N1 Sn O2 C17 . . . . -22.5(3) ?
    O3 Sn O2 C17 . . . . -105.1(3) ?
    Cl1 Sn O2 C17 . . . . 168.6(3) ?
    Cl2 Sn O2 C17 . . . . 69.2(3) ?
    O2 Sn O3 C18 . . . . -156.5(3) ?
    O1 Sn O3 C18 . . . . 35.5(3) ?
    N1 Sn O3 C18 . . . . 115.6(3) ?
    Cl1 Sn O3 C18 . . . . -57.5(3) ?
    Cl2 Sn O3 C18 . . . . 127.5(7) ?
    O2 Sn N1 C7 . . . . 17.5(3) ?
    O1 Sn N1 C7 . . . . -172.6(3) ?
    O3 Sn N1 C7 . . . . 100.8(3) ?
    Cl1 Sn N1 C7 . . . . 135.0(3) ?
    Cl2 Sn N1 C7 . . . . -78.0(3) ?
    O2 Sn N1 C6 . . . . -163.7(2) ?
    O1 Sn N1 C6 . . . . 6.2(2) ?
    O3 Sn N1 C6 . . . . -80.4(2) ?
    Cl1 Sn N1 C6 . . . . -46.2(5) ?
    Cl2 Sn N1 C6 . . . . 100.8(2) ?
    Sn O1 C1 C2 . . . . -175.1(3) ?
    Sn O1 C1 C6 . . . . 4.6(4) ?
    O1 C1 C2 C3 . . . . 179.6(3) ?
    C6 C1 C2 C3 . . . . -0.1(5) ?
    C1 C2 C3 C4 . . . . -1.4(5) ?
    C2 C3 C4 C5 . . . . 1.7(5) ?
    C2 C3 C4 Cl3 . . . . -178.6(3) ?
    C3 C4 C5 C6 . . . . -0.5(5) ?
    Cl3 C4 C5 C6 . . . . 179.8(3) ?
    C4 C5 C6 N1 . . . . 179.8(3) ?
    C4 C5 C6 C1 . . . . -1.0(5) ?
    C7 N1 C6 C5 . . . . -7.6(5) ?
    Sn N1 C6 C5 . . . . 173.6(3) ?
    C7 N1 C6 C1 . . . . 173.1(3) ?
    Sn N1 C6 C1 . . . . -5.7(4) ?
    O1 C1 C6 C5 . . . . -178.4(3) ?
    C2 C1 C6 C5 . . . . 1.3(5) ?
    O1 C1 C6 N1 . . . . 1.0(5) ?
    C2 C1 C6 N1 . . . . -179.4(3) ?
    C6 N1 C7 C8 . . . . 174.6(3) ?
    Sn N1 C7 C8 . . . . -6.8(5) ?
    N1 C7 C8 C17 . . . . -8.3(6) ?
    N1 C7 C8 C9 . . . . 178.5(3) ?
    C17 C8 C9 C14 . . . . -2.9(5) ?
    C7 C8 C9 C14 . . . . 170.7(3) ?
    C17 C8 C9 C10 . . . . 177.2(3) ?
    C7 C8 C9 C10 . . . . -9.1(5) ?
    C14 C9 C10 C11 . . . . -2.2(5) ?
    C8 C9 C10 C11 . . . . 177.7(3) ?
    C9 C10 C11 C12 . . . . -0.5(5) ?
    C10 C11 C12 C13 . . . . 2.5(6) ?
    C11 C12 C13 C14 . . . . -1.7(6) ?
    C12 C13 C14 C9 . . . . -1.0(6) ?
    C12 C13 C14 C15 . . . . 178.5(4) ?
    C10 C9 C14 C13 . . . . 2.9(5) ?
    C8 C9 C14 C13 . . . . -176.9(3) ?
    C10 C9 C14 C15 . . . . -176.7(3) ?
    C8 C9 C14 C15 . . . . 3.5(5) ?
    C13 C14 C15 C16 . . . . 179.1(4) ?
    C9 C14 C15 C16 . . . . -1.3(6) ?
    C14 C15 C16 C17 . . . . -1.5(6) ?
    Sn O2 C17 C8 . . . . 16.4(5) ?
    Sn O2 C17 C16 . . . . -166.4(2) ?
    C7 C8 C17 O2 . . . . 3.9(6) ?
    C9 C8 C17 O2 . . . . 177.3(3) ?
    C7 C8 C17 C16 . . . . -173.1(3) ?
    C9 C8 C17 C16 . . . . 0.2(5) ?
    C15 C16 C17 O2 . . . . -175.3(3) ?
    C15 C16 C17 C8 . . . . 2.0(6) ?
loop_
    _geom_hbond_atom_site_label_D
    _geom_hbond_atom_site_label_H
    _geom_hbond_atom_site_label_A
    _geom_hbond_site_symmetry_A
    _geom_hbond_distance_DH
    _geom_hbond_distance_HA
    _geom_hbond_distance_DA
    _geom_hbond_angle_DHA
    O3 H3O O1 4_557 0.840(10) 1.796(12) 2.633(4) 174(4)
    C2 H2 O2 4_457 0.95 2.50 3.363(4) 151
    C16 H16 Cl3 1_545 0.95 2.74 3.542(4) 143
    C18 H18A Cl2 4_557 0.98 2.77 3.707(4) 161
