# Supplementary material for: Dichlorido{1-[N-(5-chloro-2-oxidophen­yl)carboximido­yl]naphthalen-2-olato-κ3 O,N,O′}(methanol-κO)tin(IV)
Source: Acta Crystallogr Sect E Struct Rep Online. 2012 Feb 4;68(Pt 3):m246–7. doi: 10.1107/S160053681200390X (PMC3297216; doi:10.1107/S160053681200390X)
Supplement: Supplementary file 2 [file e-68-0m246-Isup2.hkl]

#
# h,k,l, Fc-squared, Fo-squared, sigma(Fo-squared) and status flag
#
data_I
_shelx_title '  P212121  1765 Friedel pairs'
_shelx_refln_list_code          4
_shelx_F_calc_maximum      311.43
_exptl_crystal_F_000      1016.00
_reflns_d_resolution_high  0.7680
 
loop_
 _symmetry_equiv_pos_as_xyz
 'x, y, z'
 '-x+1/2, -y, z+1/2'
 '-x, y+1/2, -z+1/2'
 'x+1/2, -y+1/2, -z'
 
_cell_length_a     9.9767
_cell_length_b    11.1639
_cell_length_c    16.2755
_cell_angle_alpha  90.000
_cell_angle_beta   90.000
_cell_angle_gamma  90.000
 
_shelx_F_squared_multiplier     1.000
 
loop_
 _refln_index_h
 _refln_index_k
 _refln_index_l
 _refln_F_squared_calc
 _refln_F_squared_meas
 _refln_F_squared_sigma
 _refln_observed_status
   2   0   0     2021.12     1897.10     78.79 o
   4   0   0     3698.49     4190.01    165.42 o
   6   0   0     1812.25     1421.75    118.80 o
   8   0   0     8155.18     7904.65    333.95 o
  10   0   0    11849.67    11909.26    469.05 o
  12   0   0       71.75       31.25     42.59 o
   1   1   0       74.30      115.95     15.65 o
   2   1   0    29610.65    29849.44    313.47 o
   3   1   0       28.07       37.25     13.97 o
   4   1   0      333.50      266.01     30.32 o
   5   1   0       75.92       57.94     16.69 o
   6   1   0      858.79      925.83     54.91 o
   7   1   0     8566.65     8978.31    234.63 o
   8   1   0    13763.68    13507.27    313.93 o
   9   1   0     1309.75     1449.20    105.50 o
  10   1   0     3651.07     3583.49    177.44 o
  11   1   0     2693.54     2735.05    189.98 o
  12   1   0     1554.97     1405.71    125.29 o
   0   2   0    33045.00    32488.56    419.01 o
   1   2   0    13827.43    13690.09    244.83 o
   2   2   0    23623.08    23185.26    264.94 o
   3   2   0    12948.33    13177.32    221.29 o
   4   2   0      954.57      913.06     44.13 o
   5   2   0     9158.15     9383.59    166.93 o
   6   2   0        8.32        6.86     13.39 o
   7   2   0     5600.81     5614.38    183.32 o
   8   2   0     3949.12     4088.26    167.53 o
   9   2   0     3426.61     3528.78    165.50 o
  10   2   0     7534.70     7168.49    258.35 o
  11   2   0      171.24      152.29     44.13 o
  12   2   0      230.44      392.16    106.88 o
   1   3   0    14375.33    14211.91    176.24 o
   2   3   0       17.13       42.20      9.45 o
   3   3   0    17872.18    17435.27    176.74 o
   4   3   0     1372.00     1379.85     48.61 o
   5   3   0      344.57      309.21     36.95 o
   6   3   0      571.53      579.05     38.75 o
   7   3   0    17156.04    17323.01    340.30 o
   8   3   0       21.88       13.51     17.54 o
   9   3   0     1467.24     1333.12    102.12 o
  10   3   0       24.38       -2.99     27.92 o
  11   3   0     1877.60     1902.61    198.05 o
  12   3   0       39.97      102.27     65.35 o
   0   4   0      531.03      502.64     29.07 o
   1   4   0     4378.20     4293.20     75.73 o
   2   4   0        0.17       21.24     12.91 o
   3   4   0    12904.20    13348.90    175.57 o
   4   4   0     9894.00    10188.11    152.68 o
   5   4   0    24470.84    25057.22    585.43 o
   6   4   0     2097.65     2221.74     85.28 o
   7   4   0      744.57      744.47     97.31 o
   8   4   0       75.76       78.52     41.18 o
   9   4   0      200.59      211.78     63.72 o
  10   4   0        1.63      -49.93     49.93 o
  11   4   0     1632.34     1407.10    172.01 o
  12   4   0      107.31       75.81     57.99 o
   1   5   0     3589.75     3147.22     89.15 o
   2   5   0     8760.72     8070.63    127.23 o
   3   5   0    18940.23    19688.53    342.81 o
   4   5   0     2075.58     1879.25    133.30 o
   5   5   0      886.89      936.52     64.79 o
   6   5   0     3045.17     3010.96    127.78 o
   7   5   0     4632.87     4799.48    254.18 o
   8   5   0     3730.88     3766.10    238.70 o
   9   5   0      650.09      540.53     99.80 o
  10   5   0      642.78      560.64    104.81 o
  11   5   0     1518.65     1677.76    190.58 o
  12   5   0     1283.98      966.14    155.69 o
   0   6   0    33342.17    31977.88    522.86 o
   1   6   0      181.30      151.93     17.45 o
   2   6   0     2061.12     1975.67     54.52 o
   3   6   0      967.36      799.54     57.27 o
   4   6   0     4710.36     4305.80    132.89 o
   5   6   0     2553.06     2457.45     93.38 o
   6   6   0     9326.33     8871.32    228.00 o
   7   6   0       64.33      146.19     50.05 o
   8   6   0     2386.05     2102.49    181.94 o
   9   6   0      326.69      448.95     92.30 o
  10   6   0     7206.33     6911.29    372.26 o
  11   6   0       10.49       54.85     45.11 o
   1   7   0     2743.43     2751.45     75.93 o
   2   7   0    18413.63    18080.39    296.93 o
   3   7   0        0.66        1.74     11.07 o
   4   7   0      194.17      200.27     46.54 o
   5   7   0      696.77      630.21     56.13 o
   6   7   0     1047.99     1044.36    116.57 o
   7   7   0        2.64      -22.78     33.14 o
   8   7   0     8973.84     9439.88    396.78 o
   9   7   0       29.46        0.74     36.80 o
  10   7   0      740.03      622.98    111.64 o
  11   7   0      236.87      154.42     72.34 o
   0   8   0    14672.89    14633.40    345.26 o
   1   8   0     6656.86     6676.40    229.05 o
   2   8   0     3050.06     2966.55     87.38 o
   3   8   0     1168.55     1254.09     60.10 o
   4   8   0     3239.18     3050.72    184.27 o
   5   8   0       42.55       33.30     14.20 o
   6   8   0     2024.04     2029.17    164.50 o
   7   8   0     2020.42     1755.05    163.49 o
   8   8   0     1410.69     1206.73    142.32 o
   9   8   0     7506.19     6953.20    361.71 o
  10   8   0     4115.83     4256.86    298.53 o
   1   9   0    11464.89    11565.80    225.53 o
   2   9   0      624.94      606.52     41.97 o
   3   9   0     3126.69     3311.47     88.75 o
   4   9   0      893.69      782.94     68.18 o
   5   9   0       75.56       99.36     26.16 o
   6   9   0     2203.79     2253.96    177.59 o
   7   9   0     4614.17     4181.11    257.78 o
   8   9   0      217.78      149.28     52.22 o
   9   9   0      134.23       39.53     35.49 o
  10   9   0      360.06      238.81     78.60 o
   0  10   0       20.28       40.52     24.25 o
   1  10   0     6760.36     6579.72    173.06 o
   2  10   0      377.04      413.80     36.66 o
   3  10   0       78.28      107.17     17.39 o
   4  10   0      269.28      230.01     29.74 o
   5  10   0     8132.05     7743.10    404.49 o
   6  10   0     1003.20     1063.74     86.43 o
   7  10   0      257.46      246.39     70.04 o
   8  10   0      400.29      262.06     73.32 o
   9  10   0     2203.60     2127.72    205.58 o
   1  11   0      472.32      473.96     45.55 o
   2  11   0     1253.79     1304.30     66.72 o
   3  11   0    10076.57    10117.58    198.98 o
   4  11   0       81.90       69.88     24.88 o
   5  11   0      483.32      548.97     62.51 o
   6  11   0      388.99      402.97     66.73 o
   7  11   0     1911.50     1892.42    124.42 o
   8  11   0      401.62      473.73    103.07 o
   0  12   0     1735.44     1693.15    132.73 o
   1  12   0      719.31      676.11     49.83 o
   2  12   0        5.78       32.07     13.50 o
   3  12   0      206.33      232.86     31.81 o
   4  12   0     5745.79     5799.80    195.84 o
   5  12   0     1578.11     1767.71    111.60 o
   6  12   0     3051.55     2876.19    150.19 o
   7  12   0       39.67       29.68     21.86 o
   1  13   0      278.25      274.96     41.22 o
   2  13   0     4548.50     4545.18    258.29 o
   3  13   0      349.83      406.72     72.49 o
   4  13   0      302.16      323.06     68.73 o
   5  13   0        1.51       11.66     22.43 o
   1   0   1    18247.23     9263.49   3781.85 o
   2   0   1    31069.34    31587.41    327.05 o
   3   0   1      875.49      961.38     48.46 o
   4   0   1      153.53      191.66     38.12 o
   5   0   1      503.49      629.20     72.04 o
   6   0   1      775.08      766.89    134.50 o
   7   0   1      479.42      529.11     57.23 o
   8   0   1    15983.83    16024.64    345.12 o
   9   0   1     6283.26     6314.91    223.83 o
  10   0   1     1499.16     1463.93    115.22 o
  11   0   1      124.84       65.30     33.50 o
  12   0   1      810.34     1054.95    108.94 o
 -12   1   1      874.49      983.85    151.39 o
 -11   1   1     1270.53     1231.84    110.62 o
 -10   1   1     2840.34     2642.03    152.39 o
  -9   1   1     3877.22     3902.74    174.85 o
  -8   1   1     2636.26     2720.25    135.70 o
  -7   1   1     5627.75     5796.95    186.70 o
  -6   1   1     9202.22     9137.85    179.51 o
  -5   1   1     1201.69     1292.23     82.18 o
  -4   1   1     9297.54     9372.55    156.32 o
  -3   1   1     1109.42     1128.60     42.94 o
  -2   1   1     1125.40     1160.74     67.81 o
  -1   1   1     2325.29     2322.42     70.95 o
   1   1   1     2683.84     2802.80     50.15 o
   2   1   1     1246.55     1349.52     46.49 o
   3   1   1      881.81      897.26    106.72 o
   4   1   1     9546.45     9454.94    183.92 o
   5   1   1     1324.89     1389.76     74.30 o
   6   1   1     9424.54     9122.34    218.30 o
   7   1   1     5643.19     5557.44    181.68 o
   8   1   1     2607.11     2672.98    134.09 o
   9   1   1     3786.11     3576.04    179.54 o
  10   1   1     3061.77     3104.69    165.02 o
  11   1   1     1139.47     1086.11    104.43 o
  12   1   1      902.66      907.16    184.44 o
 -12   2   1     1478.93     1169.72    166.66 o
 -11   2   1     3584.18     4032.16    288.66 o
 -10   2   1      204.97      217.78     49.36 o
  -9   2   1     1678.75     1734.76    116.83 o
  -8   2   1     1721.23     1604.47    162.51 o
  -7   2   1     8863.44     8747.02    232.75 o
  -6   2   1     6786.96     6737.62    152.18 o
  -5   2   1     1397.49     1548.72     64.27 o
  -4   2   1     5101.18     5089.34    109.65 o
  -3   2   1     5831.79     6059.35    106.68 o
  -2   2   1     5119.40     5023.38     81.85 o
  -1   2   1     9377.48     9232.22     81.69 o
   0   2   1    18993.35    19342.92    178.11 o
   1   2   1     9119.66     8912.35    162.91 o
   2   2   1     5447.20     5440.63    100.11 o
   3   2   1     5496.09     5521.59    120.24 o
   4   2   1     4945.09     5170.55    107.66 o
   5   2   1     1390.76     1373.27     93.05 o
   6   2   1     6843.59     6837.78    152.48 o
   7   2   1     8593.85     8814.70    232.28 o
   8   2   1     1769.96     1714.11    107.51 o
   9   2   1     1684.15     1882.28    200.20 o
  10   2   1      177.06      228.30     48.54 o
  11   2   1     3704.36     3717.63    192.31 o
  12   2   1     1601.16     1572.89    132.38 o
 -12   3   1      344.19      290.96     88.48 o
 -11   3   1     2482.76     2489.22    228.60 o
 -10   3   1     3612.48     4270.72    281.09 o
  -9   3   1     5926.70     5559.43    302.51 o
  -8   3   1     5854.65     6217.96    301.27 o
  -7   3   1     2312.03     2325.15    172.74 o
  -6   3   1      981.86     1139.21     63.27 o
  -5   3   1    11783.92    11776.39    223.96 o
  -4   3   1     1857.01     1903.91     85.40 o
  -3   3   1     2673.14     2722.06     60.63 o
  -2   3   1     5730.06     5602.43     69.63 o
  -1   3   1    15268.64    15237.03    182.53 o
   0   3   1      243.60      281.42     15.86 o
   1   3   1    15455.99    14931.58    147.54 o
   2   3   1     5617.51     5483.96    111.77 o
   3   3   1     2980.00     3194.55     76.34 o
   4   3   1     1815.73     1883.34     50.66 o
   5   3   1    11691.04    11662.48    188.63 o
   6   3   1      968.42      998.67     50.34 o
   7   3   1     2255.02     2309.15    116.04 o
   8   3   1     5911.84     5968.75    203.11 o
   9   3   1     5671.61     5237.55    202.67 o
  10   3   1     3652.30     3373.26    172.75 o
  11   3   1     2527.05     2382.28    221.29 o
  12   3   1      348.49      428.55    106.92 o
 -12   4   1     1049.63     1003.58    155.70 o
 -11   4   1     1502.47     1335.28    171.67 o
 -10   4   1      556.49      697.09    116.97 o
  -9   4   1      764.89      743.60    113.85 o
  -8   4   1       84.73       44.07     32.74 o
  -7   4   1     4760.71     4726.96    251.74 o
  -6   4   1     4883.49     4930.49    114.99 o
  -5   4   1      959.48      933.52     63.86 o
  -4   4   1     4158.93     4177.19     87.51 o
  -3   4   1    30958.19    31439.50    266.90 o
  -2   4   1     4673.20     4761.29     74.22 o
  -1   4   1     2828.99     2784.36     57.83 o
   0   4   1     1046.47      968.38     28.94 o
   1   4   1     2665.38     2565.66     49.41 o
   2   4   1     4369.29     4424.28    105.35 o
   3   4   1    31028.22    32319.08    384.69 o
   4   4   1     4098.77     3980.54    117.77 o
   5   4   1     1032.43      970.65     65.11 o
   6   4   1     4925.13     5258.41    167.38 o
   7   4   1     4506.01     4571.90    240.96 o
   8   4   1      108.36      133.32     51.30 o
   9   4   1      764.36      671.73    110.04 o
  10   4   1      668.04      735.32    120.98 o
  11   4   1     1598.95     1681.33    187.00 o
  12   4   1     1002.37      989.66    157.85 o
 -12   5   1      500.46      612.93    123.16 o
 -11   5   1     2244.87     2298.24    223.22 o
 -10   5   1     3581.60     3542.20    261.37 o
  -9   5   1     4183.60     3721.63    253.82 o
  -8   5   1     5541.40     5588.94    298.08 o
  -7   5   1     2676.48     2756.15    193.60 o
  -6   5   1     2406.24     2424.97     92.12 o
  -5   5   1     1076.10     1084.58     69.40 o
  -4   5   1     3820.54     3355.00    125.11 o
  -3   5   1      244.98      275.92     20.83 o
  -2   5   1     4535.39     4606.72    153.61 o
  -1   5   1    14357.26    13941.65    226.44 o
   0   5   1     1626.84     1506.16     65.22 o
   1   5   1    14299.18    14040.82    143.27 o
   2   5   1     4488.97     4464.11    157.76 o
   3   5   1      343.25      386.66     35.90 o
   4   5   1     3941.35     3377.13    113.99 o
   5   5   1      958.36      835.27     61.46 o
   6   5   1     2348.76     2345.08    111.56 o
   7   5   1     2816.00     3065.41    199.91 o
   8   5   1     5300.47     4748.99    267.18 o
   9   5   1     4209.63     3778.80    251.68 o
  10   5   1     3660.30     3558.54    259.35 o
  11   5   1     2153.48     2104.14    212.40 o
  12   5   1      572.97      459.82    111.50 o
 -11   6   1      323.04      426.23    102.82 o
 -10   6   1      988.33      937.99    139.87 o
  -9   6   1     7198.23     7320.19    366.20 o
  -8   6   1     6208.61     6567.90    328.28 o
  -7   6   1     3224.45     3215.36    214.68 o
  -6   6   1     1983.75     2101.51    107.63 o
  -5   6   1      879.45     1007.15     68.20 o
  -4   6   1     2570.65     2400.75     95.26 o
  -3   6   1      189.71      180.62     17.81 o
  -2   6   1    12175.28    11917.67    164.36 o
  -1   6   1     3709.79     3431.55     77.58 o
   0   6   1      792.34      856.83     38.73 o
   1   6   1     3717.90     3483.82     81.07 o
   2   6   1    11912.42    11713.50    144.62 o
   3   6   1      260.62       39.36     82.05 o
   4   6   1     2475.28     2288.88    122.53 o
   5   6   1      890.23      857.12     51.79 o
   6   6   1     2042.66     1819.32    146.55 o
   7   6   1     3216.59     3371.42    213.43 o
   8   6   1     6437.88     6430.82    316.25 o
   9   6   1     7247.01     7351.27    360.97 o
  10   6   1      967.84      784.90    130.07 o
  11   6   1      377.37      545.82    107.98 o
 -11   7   1     1108.81     1227.74    169.57 o
 -10   7   1     4874.43     4278.54    298.00 o
  -9   7   1       45.29       99.10     50.28 o
  -8   7   1     1822.62     1950.02    181.05 o
  -7   7   1     2740.11     2875.67    207.73 o
  -6   7   1     5093.29     5109.38    172.83 o
  -5   7   1      773.99      895.64     62.49 o
  -4   7   1     3298.33     3092.01    120.17 o
  -3   7   1     3889.10     3703.59    137.99 o
  -2   7   1     1220.11     1144.81     49.75 o
  -1   7   1     4030.44     4031.46     94.85 o
   0   7   1    19093.01    18713.83    269.31 o
   1   7   1     3758.24     3545.62    101.68 o
   2   7   1     1305.14     1369.86     56.92 o
   3   7   1     3595.94     3727.31    122.44 o
   4   7   1     3386.41     3392.71     99.37 o
   5   7   1      802.50      823.35     64.98 o
   6   7   1     4959.13     4693.75    241.54 o
   7   7   1     2868.64     2747.11    195.43 o
   8   7   1     1980.12     1875.22    171.75 o
   9   7   1       27.53       41.18     35.42 o
  10   7   1     4938.06     4986.30    316.37 o
  11   7   1     1014.78     1026.89    153.16 o
 -10   8   1      992.89      761.61    135.31 o
  -9   8   1     1155.74     1154.00    149.31 o
  -8   8   1     3712.81     3532.25    247.92 o
  -7   8   1     2209.82     2113.84    182.44 o
  -6   8   1     2687.61     2625.61    265.52 o
  -5   8   1     1022.23      919.32     68.45 o
  -4   8   1      595.04      530.17     49.11 o
  -3   8   1      473.40      503.45     31.82 o
  -2   8   1     4940.17     4851.57    265.61 o
  -1   8   1    13820.09    13741.16    192.47 o
   0   8   1     2379.69     2242.73     87.49 o
   1   8   1    13878.34    13720.11    318.86 o
   2   8   1     4926.26     4794.53    179.26 o
   3   8   1      565.93      580.23     41.50 o
   4   8   1      468.31      475.20     38.50 o
   5   8   1     1145.31     1252.30     95.54 o
   6   8   1     2648.57     2633.69    183.29 o
   7   8   1     1987.90     2064.50    172.91 o
   8   8   1     3819.67     3452.52    236.60 o
   9   8   1     1108.54     1154.23    145.38 o
  10   8   1     1011.70      817.78    134.96 o
 -10   9   1      590.26      539.64    111.27 o
  -9   9   1     1452.00     1520.26    174.05 o
  -8   9   1     1419.64     1013.70    134.02 o
  -7   9   1      973.05      956.83    128.28 o
  -6   9   1     1085.45     1087.48    129.27 o
  -5   9   1     8084.07     7607.49    206.21 o
  -4   9   1     2752.20     2812.62     96.31 o
  -3   9   1     4534.06     4547.51     99.57 o
  -2   9   1     1771.08     1879.36     87.83 o
  -1   9   1       98.93      141.54     21.37 o
   0   9   1     3009.94     2938.68    106.11 o
   1   9   1      144.21      125.24     17.88 o
   2   9   1     1692.97     1711.48     60.44 o
   3   9   1     4467.27     4545.93    148.04 o
   4   9   1     2830.11     2886.01    104.32 o
   5   9   1     8083.31     7775.97    219.30 o
   6   9   1     1119.99     1134.01    123.85 o
   7   9   1     1065.85     1129.77    130.66 o
   8   9   1     1337.22     1241.71    147.09 o
   9   9   1     1417.60     1209.27    150.64 o
  10   9   1      676.67      559.87    112.85 o
  -9  10   1      276.00      257.20     75.94 o
  -8  10   1      450.32      540.33    105.33 o
  -7  10   1     5325.82     4350.12    271.87 o
  -6  10   1     1489.25     1332.55    144.72 o
  -5  10   1     1107.06     1063.46     82.88 o
  -4  10   1      940.99      963.17     74.90 o
  -3  10   1     7639.34     7755.45    138.33 o
  -2  10   1      811.57      828.80     44.17 o
  -1  10   1      122.86      115.37     26.51 o
   0  10   1      170.90      183.18     29.95 o
   1  10   1      226.20      246.49     27.32 o
   2  10   1      764.79      738.73     47.50 o
   3  10   1     7697.99     7594.46    303.86 o
   4  10   1      948.40      949.08     73.47 o
   5  10   1     1100.78     1140.72    163.66 o
   6  10   1     1551.25     1572.55    106.11 o
   7  10   1     5119.14     4776.85    275.77 o
   8  10   1      425.11      358.11     84.17 o
   9  10   1      277.25      215.56     69.30 o
  -8  11   1      703.09      791.59    127.61 o
  -7  11   1      351.17      329.80     51.70 o
  -6  11   1     1514.85     1377.16    101.60 o
  -5  11   1     6125.19     6000.44    202.67 o
  -4  11   1     1026.67     1006.93    100.34 o
  -3  11   1      601.71      617.94     49.15 o
  -2  11   1     1873.49     1837.92     80.06 o
  -1  11   1     2431.58     2415.97    107.48 o
   0  11   1     1598.04     1555.84     85.65 o
   1  11   1     2635.85     2592.12     88.81 o
   2  11   1     1999.47     2118.36     83.09 o
   3  11   1      668.17      701.67     62.70 o
   4  11   1     1120.98     1064.54     80.42 o
   5  11   1     6258.72     6479.40    211.23 o
   6  11   1     1432.42     1307.12    261.17 o
   7  11   1      358.84      320.26    113.66 o
   8  11   1      630.44      581.79     96.72 o
  -7  12   1     1378.20     1249.60    193.35 o
  -6  12   1     1481.12     1312.74    100.91 o
  -5  12   1     1458.31     1543.51    104.69 o
  -4  12   1     2822.11     2749.66    134.05 o
  -3  12   1     1665.22     1652.38     81.43 o
  -2  12   1     2051.76     2234.27     91.96 o
  -1  12   1      966.68      996.09     59.90 o
   0  12   1       14.62       -2.83     14.46 o
   1  12   1      995.43     1006.76     57.62 o
   2  12   1     2117.43     2140.67     86.16 o
   3  12   1     1692.68     1737.34    100.06 o
   4  12   1     2741.24     2546.96    133.44 o
   5  12   1     1412.37     1406.18    120.75 o
   6  12   1     1411.15     1415.62    137.60 o
   7  12   1     1313.87     1378.97    158.39 o
  -5  13   1       79.22      119.44     41.34 o
  -4  13   1     1347.94     1400.27    132.92 o
  -3  13   1      689.91      689.53     65.79 o
  -2  13   1      883.89      926.61     74.57 o
  -1  13   1      379.81      504.47     55.00 o
   0  13   1     6652.86     7083.45    202.67 o
   1  13   1      353.11      452.28    126.55 o
   2  13   1      856.82      922.28     74.95 o
   3  13   1      752.01      692.24     99.18 o
   4  13   1     1524.51     1467.08    146.26 o
   5  13   1       78.75       63.77     39.50 o
  -2  14   1     2159.93     2028.77    167.70 o
  -1  14   1      339.77      334.88     71.48 o
   0  14   1      328.41      336.58     73.50 o
   1  14   1      293.66      385.25     75.37 o
   2  14   1     2239.79     2367.61    178.49 o
   3  14   1      196.04      142.71     51.41 o
   0   0   2     8410.65     8363.61    131.60 o
   1   0   2    25476.95    25745.68    347.62 o
   2   0   2     4334.22     4239.24    131.78 o
   3   0   2     7030.16     7223.24    142.77 o
   4   0   2       64.00       94.80     19.83 o
   5   0   2        0.68        3.66     15.51 o
   6   0   2     2002.68     1993.01    104.53 o
   7   0   2    11184.30    11461.66    268.34 o
   8   0   2      834.47      811.87     76.04 o
   9   0   2     2031.17     1936.94    122.25 o
  10   0   2     2255.61     2200.25    139.65 o
  11   0   2     1905.44     1882.54    136.47 o
  12   0   2        6.07      -19.08     59.17 o
 -12   1   2     1107.18     1070.59    155.61 o
 -11   1   2      732.11      739.01    126.14 o
 -10   1   2      644.47      634.65     77.68 o
  -9   1   2     4395.49     4228.07    254.47 o
  -8   1   2     1129.32     1079.60     86.25 o
  -7   1   2     2187.31     2222.96    114.52 o
  -6   1   2     7242.68     7419.44    162.52 o
  -5   1   2    13087.39    13316.84    206.19 o
  -4   1   2     4500.68     4545.40    102.65 o
  -3   1   2    14548.41    14683.47    464.79 o
  -2   1   2     3721.45     3665.82    129.50 o
  -1   1   2    18971.89    18828.05    285.35 o
   0   1   2     3444.71     3535.91     90.67 o
   1   1   2    19052.81    19245.20    194.29 o
   2   1   2     4100.49     4228.17     87.43 o
   3   1   2    14340.21    15158.87    219.92 o
   4   1   2     4543.43     4440.25    141.73 o
   5   1   2    12755.49    12858.96    244.25 o
   6   1   2     7229.87     7420.93    195.94 o
   7   1   2     2249.04     2245.83    152.34 o
   8   1   2     1081.79     1105.25    116.71 o
   9   1   2     4310.07     4284.34    182.56 o
  10   1   2      580.69      647.42     78.15 o
  11   1   2      674.95      655.61     83.94 o
  12   1   2     1147.16     1238.13    118.01 o
 -12   2   2     2834.97     2998.30    262.90 o
 -11   2   2      912.09      786.76    132.67 o
 -10   2   2      679.02      687.73    116.68 o
  -9   2   2     1709.36     1633.86    163.40 o
  -8   2   2     8526.23     8159.99    346.13 o
  -7   2   2     4875.47     4510.49    239.14 o
  -6   2   2     2890.83     2873.71    145.51 o
  -5   2   2     5245.39     5205.25    146.63 o
  -4   2   2     4048.60     4015.67     97.24 o
  -3   2   2     2738.25     2830.56     71.24 o
  -2   2   2    26153.19    25852.34    206.12 o
  -1   2   2    11442.06    11317.25    109.07 o
   0   2   2       88.95      128.24     21.26 o
   1   2   2    11523.69    11882.27    127.93 o
   2   2   2    25030.54    25270.06    272.14 o
   3   2   2     2939.44     2965.01     84.71 o
   4   2   2     4091.20     4066.13    115.63 o
   5   2   2     5347.93     5378.36    122.87 o
   6   2   2     3096.27     3217.58    150.45 o
   7   2   2     4725.73     4349.42    159.78 o
   8   2   2     8592.36     8459.65    243.19 o
   9   2   2     1759.32     1756.57    116.06 o
  10   2   2      667.84      650.04     76.03 o
  11   2   2      966.84      982.50    177.57 o
  12   2   2     2755.61     2905.85    179.50 o
 -12   3   2      150.83      233.49     77.38 o
 -11   3   2      483.05      443.52    103.62 o
 -10   3   2     5094.50     5713.47    327.78 o
  -9   3   2      490.14      419.68     87.02 o
  -8   3   2     2220.33     2419.35    189.84 o
  -7   3   2     2301.26     2040.52    162.52 o
  -6   3   2     3724.01     3481.98    173.49 o
  -5   3   2     4068.14     3889.26    153.96 o
  -4   3   2     8964.00     9390.15    157.28 o
  -3   3   2    18286.15    18319.21    289.70 o
  -2   3   2     1161.48     1087.31     30.87 o
  -1   3   2     9936.00    10058.56     88.77 o
   0   3   2    23020.89    22819.19    233.26 o
   1   3   2     9835.05    10242.16    150.00 o
   2   3   2     1174.48     1213.76     67.36 o
   3   3   2    18078.07    18440.22    247.42 o
   4   3   2     8911.97     9020.01    148.14 o
   5   3   2     3950.75     3904.78    121.74 o
   6   3   2     3817.29     3808.21     88.81 o
   7   3   2     2340.58     2400.43    117.88 o
   8   3   2     2237.48     2218.07    128.51 o
   9   3   2      429.07      285.61     49.41 o
  10   3   2     5032.01     5189.92    238.52 o
  11   3   2      584.75      557.94     76.00 o
  12   3   2      133.81      201.66     51.91 o
 -12   4   2     3293.39     3601.27    290.95 o
 -11   4   2     2198.54     2234.95    218.78 o
 -10   4   2      363.76      426.39    100.69 o
  -9   4   2       72.85       50.02     39.54 o
  -8   4   2     3112.14     3029.36    214.14 o
  -7   4   2     1180.37     1136.96    125.11 o
  -6   4   2     2394.29     2526.49    130.53 o
  -5   4   2    11067.87    11316.56    353.56 o
  -4   4   2    12092.34    12338.09    159.20 o
  -3   4   2     1604.86     1767.31     44.50 o
  -2   4   2    32945.40    33220.58    250.16 o
  -1   4   2     7981.30     8178.44     97.19 o
   0   4   2     2698.65     2573.20     65.51 o
   1   4   2     8175.10     8504.44     95.32 o
   2   4   2    32709.24    33083.70    371.35 o
   3   4   2     1446.99     1646.29     70.27 o
   4   4   2    12033.92    12260.34    273.36 o
   5   4   2    10811.78    10938.30    183.13 o
   6   4   2     2299.99     2338.74     88.01 o
   7   4   2     1346.36     1219.06     84.27 o
   8   4   2     3494.67     3255.71    147.87 o
   9   4   2       71.47       40.47     26.93 o
  10   4   2      364.22      263.71     70.68 o
  11   4   2     2188.31     1961.21    201.68 o
  12   4   2     3438.46     3308.32    275.70 o
 -12   5   2     1145.55     1260.13    178.81 o
 -11   5   2     1133.63     1200.96    165.02 o
 -10   5   2     3240.06     3453.56    261.63 o
  -9   5   2     8590.95     8533.17    393.84 o
  -8   5   2     1342.45     1337.43    146.39 o
  -7   5   2      546.55      485.56     84.68 o
  -6   5   2     4985.08     4818.92    114.93 o
  -5   5   2     1673.01     1682.98     87.35 o
  -4   5   2     6045.78     6121.48    109.13 o
  -3   5   2      479.75      505.41     27.30 o
  -2   5   2     1300.03     1206.42     40.69 o
  -1   5   2    10975.55    10523.05    139.62 o
   0   5   2    11753.20    11816.22    147.82 o
   1   5   2    10971.24    10807.93    119.98 o
   2   5   2     1496.77     1449.31     52.69 o
   3   5   2      499.35      259.78    288.58 o
   4   5   2     6320.98     6226.89    263.21 o
   5   5   2     1793.52     1772.16     73.57 o
   6   5   2     4669.51     4363.57    219.67 o
   7   5   2      634.25      662.08     93.18 o
   8   5   2     1308.22     1288.46    137.54 o
   9   5   2     8453.07     8813.04    389.41 o
  10   5   2     3273.06     3303.73    249.62 o
  11   5   2     1042.00      982.76    145.68 o
  12   5   2     1207.43     1580.97    196.14 o
 -11   6   2     2115.51     2169.39    221.42 o
 -10   6   2     1534.56     1769.37    190.59 o
  -9   6   2     2700.90     2900.67    231.94 o
  -8   6   2      599.03      711.91    107.17 o
  -7   6   2     5833.77     5745.83    294.30 o
  -6   6   2     2778.02     2692.54    123.19 o
  -5   6   2      212.70      197.51     32.35 o
  -4   6   2     2978.07     2901.24    103.79 o
  -3   6   2    10290.19    10535.39    139.08 o
  -2   6   2      994.85      991.13     34.07 o
  -1   6   2     9594.11     9731.45    134.82 o
   0   6   2     1431.13     1273.09     63.58 o
   1   6   2     9664.58     9547.11    119.02 o
   2   6   2      995.77     1030.14     54.70 o
   3   6   2    10231.08    10387.20    277.50 o
   4   6   2     3024.58     3218.70    114.81 o
   5   6   2      214.45      194.04     32.19 o
   6   6   2     2729.56     2519.96    168.29 o
   7   6   2     5419.38     5407.90    268.40 o
   8   6   2      544.48      734.28    107.94 o
   9   6   2     2856.37     2496.15    206.64 o
  10   6   2     1412.90     1783.04    184.69 o
  11   6   2     2326.35     2539.70    236.94 o
 -11   7   2      894.54     1038.18    156.87 o
 -10   7   2      917.94      914.31    140.54 o
  -9   7   2     3966.89     4061.83    280.49 o
  -8   7   2     3302.30     3677.04    250.48 o
  -7   7   2      834.09      867.36    119.08 o
  -6   7   2     1787.36     1699.39     98.52 o
  -5   7   2     7805.90     7706.41    198.93 o
  -4   7   2      523.85      557.39     47.52 o
  -3   7   2     3320.81     3363.87     77.53 o
  -2   7   2     6325.80     6050.39    118.45 o
  -1   7   2     6727.35     6680.63    151.94 o
   0   7   2        4.30       13.27     11.30 o
   1   7   2     6919.12     6887.86    117.23 o
   2   7   2     6638.89     6334.44    119.25 o
   3   7   2     3452.04     3605.02    119.59 o
   4   7   2      551.04      494.56     47.89 o
   5   7   2     7756.77     7513.65    199.05 o
   6   7   2     1657.85     1737.80    142.84 o
   7   7   2      857.61      770.86    101.93 o
   8   7   2     3286.21     2988.01    214.71 o
   9   7   2     3772.03     3635.70    253.27 o
  10   7   2      929.39      993.81    137.83 o
  11   7   2      854.18      726.85    132.75 o
 -10   8   2      426.70      506.09    105.24 o
  -9   8   2      448.79      376.83     95.15 o
  -8   8   2     2801.36     2977.13    231.55 o
  -7   8   2     3150.98     3102.43    224.55 o
  -6   8   2      911.86     1053.87     78.90 o
  -5   8   2      434.05      486.14     39.84 o
  -4   8   2      367.03      380.44     34.26 o
  -3   8   2     3815.69     3800.38     83.26 o
  -2   8   2     6857.17     6554.09    103.63 o
  -1   8   2     3598.82     3782.71     91.35 o
   0   8   2     6509.25     6349.32    162.64 o
   1   8   2     3627.86     3632.04     88.07 o
   2   8   2     7024.42     7114.72    118.81 o
   3   8   2     3601.66     3523.84    123.15 o
   4   8   2      343.54      318.65     40.75 o
   5   8   2      431.66      480.80     72.88 o
   6   8   2      866.16      990.78    110.46 o
   7   8   2     3106.07     2964.13    204.19 o
   8   8   2     2867.64     2639.71    206.17 o
   9   8   2      480.53      527.99     94.86 o
  10   8   2      367.90      527.58    105.71 o
 -10   9   2     1059.87     1065.97    158.38 o
  -9   9   2        5.85       81.40     34.11 o
  -8   9   2      202.95      128.68     57.28 o
  -7   9   2     1478.02     1163.86    139.46 o
  -6   9   2     4805.57     5037.95    279.81 o
  -5   9   2     2669.31     2803.39    132.92 o
  -4   9   2     6283.18     5921.21    140.23 o
  -3   9   2     3360.81     3280.13     90.00 o
  -2   9   2     1838.90     1779.18     61.32 o
  -1   9   2     1499.55     1393.09     96.95 o
   0   9   2     2395.16     2487.52    124.53 o
   1   9   2     1741.48     1715.71     72.10 o
   2   9   2     1945.91     1943.97     70.67 o
   3   9   2     3280.42     3455.51    126.41 o
   4   9   2     6501.20     6785.32    216.86 o
   5   9   2     2742.28     2906.94    131.49 o
   6   9   2     4730.35     4580.51    243.16 o
   7   9   2     1567.58     1513.63    148.54 o
   8   9   2      165.65       62.46     39.08 o
   9   9   2       27.54       -5.84     21.71 o
  10   9   2     1048.34     1146.94    157.25 o
  -9  10   2      239.19      210.34     69.73 o
  -8  10   2     3003.84     2980.82    239.48 o
  -7  10   2      321.20      267.05     77.82 o
  -6  10   2     4035.24     3630.70    242.86 o
  -5  10   2     4824.53     4620.79    171.48 o
  -4  10   2     1475.86     1552.11     77.27 o
  -3  10   2      124.90      113.94     16.25 o
  -2  10   2     5402.89     5444.30    116.47 o
  -1  10   2      804.22      816.39     58.63 o
   0  10   2        0.75       11.41     10.94 o
   1  10   2      951.85      900.74     78.27 o
   2  10   2     5274.49     5210.53    123.09 o
   3  10   2      142.40      126.08     27.53 o
   4  10   2     1345.07     1268.97     85.75 o
   5  10   2     4815.89     4984.03    178.47 o
   6  10   2     3990.96     4092.19    270.33 o
   7  10   2      315.38      430.91     83.73 o
   8  10   2     3121.97     3056.89    227.77 o
   9  10   2      216.76      198.60     65.00 o
  -8  11   2      403.74      432.64     99.40 o
  -7  11   2      430.13      474.52     64.60 o
  -6  11   2     2186.11     2387.01    138.05 o
  -5  11   2       59.36       55.06     24.89 o
  -4  11   2     3829.23     3848.49    154.15 o
  -3  11   2     1651.31     1779.60     82.00 o
  -2  11   2      602.35      712.17     58.60 o
  -1  11   2     3477.77     3259.17    123.82 o
   0  11   2     5017.10     5043.88    151.49 o
   1  11   2     3314.22     3261.69     95.69 o
   2  11   2      637.57      653.03     45.24 o
   3  11   2     1510.10     1422.63     85.90 o
   4  11   2     3985.15     4465.96    259.48 o
   5  11   2       93.94      106.75     38.65 o
   6  11   2     2054.32     2127.49    125.22 o
   7  11   2      440.93      395.14     56.92 o
   8  11   2      319.78      406.02     61.17 o
  -7  12   2     1609.23     1604.39    117.16 o
  -6  12   2      980.68     1092.87    116.14 o
  -5  12   2      250.97      275.84     46.17 o
  -4  12   2     3071.47     3316.30    419.13 o
  -3  12   2     2200.80     2197.84    110.60 o
  -2  12   2     1740.93     1961.95     86.61 o
  -1  12   2     1377.46     1227.62    111.79 o
   0  12   2       13.81       28.43     20.27 o
   1  12   2     1355.82     1346.86    110.72 o
   2  12   2     1821.03     2144.93    165.77 o
   3  12   2     2290.98     2338.30    176.90 o
   4  12   2     3040.24     2988.49    207.07 o
   5  12   2      275.13      150.69     55.10 o
   6  12   2      963.72      755.74    115.92 o
   7  12   2     1550.46     1231.62    150.91 o
  -5  13   2     1143.73     1061.64    136.47 o
  -4  13   2      375.61      438.33     87.99 o
  -3  13   2       21.36        4.31     22.12 o
  -2  13   2     1467.56     1479.18    101.85 o
  -1  13   2     5865.80     5824.95    197.63 o
   0  13   2        0.83       -7.63     27.97 o
   1  13   2     5911.22     5796.61    279.37 o
   2  13   2     1506.76     1305.55    132.79 o
   3  13   2       30.63      129.18     51.91 o
   4  13   2      361.00      411.05     81.70 o
   5  13   2     1104.36     1057.20    132.18 o
  -3  14   2     1615.15     1716.28    160.50 o
  -2  14   2     1268.36     1204.71    134.94 o
  -1  14   2      818.77      748.07    107.20 o
   0  14   2     1992.25     1916.88    166.24 o
   1  14   2      805.66      933.07    118.62 o
   2  14   2     1367.33     1496.44    149.31 o
   3  14   2     1632.10     1680.14    161.38 o
   1   0   3    61452.90    60580.48    526.13 o
   2   0   3    13696.72    14211.14    193.40 o
   3   0   3     2451.31     2543.29     85.61 o
   4   0   3     3256.03     3590.72     92.48 o
   5   0   3     7608.10     7718.03    153.84 o
   6   0   3     1022.46     1180.56     94.18 o
   7   0   3      163.49      108.20     28.98 o
   8   0   3      281.60      330.47     93.12 o
   9   0   3     6748.02     6723.90    230.88 o
  10   0   3       18.32       28.03     26.78 o
  11   0   3     3381.51     3452.56    262.65 o
  12   0   3      147.26      109.55     57.87 o
 -12   1   3     2066.86     1997.84    214.41 o
 -11   1   3     4349.19     4992.23    319.72 o
 -10   1   3      326.07      308.84     80.82 o
  -9   1   3      570.29      403.14     82.55 o
  -8   1   3     1740.67     1978.54    167.45 o
  -7   1   3     8549.82     8690.48    336.43 o
  -6   1   3     5256.32     5228.52    136.95 o
  -5   1   3     2235.22     2351.28    248.40 o
  -4   1   3     3171.55     3391.81     89.90 o
  -3   1   3    14432.92    14467.06    182.26 o
  -2   1   3     2695.72     2747.28     72.03 o
  -1   1   3    13716.95    14020.71    202.15 o
   0   1   3      901.98      939.01     49.92 o
   2   1   3     2226.48     2495.66     96.04 o
   3   1   3    14893.77    14390.59    215.14 o
   4   1   3     2962.34     2938.64     99.48 o
   5   1   3     2280.38     2380.75     99.10 o
   6   1   3     5334.76     5386.29    212.71 o
   7   1   3     8628.61     8338.90    226.29 o
   8   1   3     1801.28     1779.08    109.25 o
   9   1   3      520.16      606.53     68.98 o
  10   1   3      303.89      223.36     48.16 o
  11   1   3     4546.36     4654.45    214.53 o
  12   1   3     2046.58     1897.84    206.22 o
 -12   2   3      285.68      406.14     95.06 o
 -11   2   3     1539.01     1673.01    186.83 o
 -10   2   3     4423.99     4646.02    293.60 o
  -9   2   3     6244.31     6289.51    323.00 o
  -8   2   3      560.57      536.52     91.29 o
  -7   2   3      410.92      285.72     65.89 o
  -6   2   3     7445.33     7726.82    168.84 o
  -5   2   3     4166.64     4279.25    134.90 o
  -4   2   3    19493.24    19533.34    243.25 o
  -3   2   3      491.79      541.82     34.26 o
  -2   2   3     3760.16     3970.03     72.01 o
  -1   2   3     1613.85     1550.87     45.40 o
   0   2   3     3871.48     3687.50    117.71 o
   1   2   3     1548.44     1535.91     73.96 o
   2   2   3     3773.20     4116.90     85.10 o
   3   2   3      522.86      570.47     49.14 o
   4   2   3    19494.37    19599.15    287.32 o
   5   2   3     4058.11     4178.28    131.16 o
   6   2   3     7730.00     7785.17    164.97 o
   7   2   3      391.57      431.91     51.51 o
   8   2   3      661.30      605.56     65.70 o
   9   2   3     6408.63     6502.78    227.05 o
  10   2   3     4036.95     4400.52    197.63 o
  11   2   3     1695.01     1828.02    134.74 o
  12   2   3      273.23      253.52     55.53 o
 -12   3   3     7005.81     6894.60    405.16 o
 -11   3   3      909.91      991.15    146.50 o
 -10   3   3       27.40       68.23     41.55 o
  -9   3   3      979.51     1183.25    141.51 o
  -8   3   3     1904.51     2058.17    177.11 o
  -7   3   3      886.90      741.77    101.41 o
  -6   3   3    13068.12    13022.70    226.08 o
  -5   3   3     3115.44     3006.84    114.01 o
  -4   3   3     5793.27     5653.06    119.58 o
  -3   3   3     1691.16     1737.86     49.52 o
  -2   3   3    16454.33    16368.45    171.55 o
  -1   3   3     1709.01     1695.77     35.77 o
   0   3   3      229.54      345.31     40.15 o
   1   3   3     1768.51     1790.96     49.99 o
   2   3   3    16014.71    16355.01    197.31 o
   3   3   3     1807.69     1955.10     67.63 o
   4   3   3     5656.47     5405.75    112.00 o
   5   3   3     3180.22     3320.48     96.29 o
   6   3   3    13137.91    13218.64    221.22 o
   7   3   3      848.26      788.08     96.27 o
   8   3   3     1975.33     1875.86    112.92 o
   9   3   3      962.44      936.23     86.03 o
  10   3   3       44.36       44.85     77.90 o
  11   3   3      953.76     1087.34    106.67 o
  12   3   3     6985.79     7294.88    470.50 o
 -12   4   3      800.04      755.40    137.83 o
 -11   4   3      752.54      763.34    134.99 o
 -10   4   3     2494.12     2756.08    230.75 o
  -9   4   3      507.82      661.23    112.99 o
  -8   4   3     3103.68     3066.71    219.69 o
  -7   4   3      512.13      362.13     72.97 o
  -6   4   3     8001.27     7948.60    174.80 o
  -5   4   3     6112.87     5927.06    166.87 o
  -4   4   3    37663.52    38244.39    384.85 o
  -3   4   3      439.91      482.12     23.32 o
  -2   4   3      606.77      685.51     30.73 o
  -1   4   3     7532.98     7486.39    118.11 o
   0   4   3     2430.35     2281.03     53.48 o
   1   4   3     7429.44     7876.30    124.05 o
   2   4   3      512.96      505.55     43.83 o
   3   4   3      397.47      421.53     31.11 o
   4   4   3    38139.98    39661.79    454.75 o
   5   4   3     6459.96     6676.70    122.30 o
   6   4   3     7750.50     7868.49    294.80 o
   7   4   3      495.43      485.73     54.00 o
   8   4   3     2695.47     2687.79    134.46 o
   9   4   3      440.46      357.69    113.15 o
  10   4   3     2720.73     2587.56    312.58 o
  11   4   3      702.58      730.23     86.45 o
  12   4   3      830.92     1045.57    157.10 o
 -12   5   3     2104.27     2012.49    219.83 o
 -11   5   3     1557.98     1667.82    195.41 o
 -10   5   3      825.23     1085.66    149.94 o
  -9   5   3      212.17      332.60     82.48 o
  -8   5   3     2128.46     2279.87    193.44 o
  -7   5   3     5778.39     5608.87    287.33 o
  -6   5   3     3419.22     3436.81     96.19 o
  -5   5   3      954.04      986.46     53.13 o
  -4   5   3     4621.32     4711.47    117.30 o
  -3   5   3     9501.56     9334.02    112.17 o
  -2   5   3    12740.57    12869.51    147.87 o
  -1   5   3     1734.64     1724.25     32.63 o
   0   5   3     3227.07     3168.61     66.22 o
   1   5   3     1456.89     1581.43     38.63 o
   2   5   3    12976.45    13215.07    203.13 o
   3   5   3     9482.90     9368.00    246.93 o
   4   5   3     4436.90     4854.87    190.90 o
   5   5   3      937.27      961.38     66.48 o
   6   5   3     3509.56     3588.85    197.18 o
   7   5   3     5983.40     6016.38    277.89 o
   8   5   3     2378.44     2291.28    183.14 o
   9   5   3      186.06      154.58     55.48 o
  10   5   3      727.18      455.53     92.27 o
  11   5   3     1521.13     1319.99    171.25 o
  12   5   3     2072.89     2418.59    239.88 o
 -11   6   3     2604.89     2389.74    236.74 o
 -10   6   3      100.50      293.55     81.13 o
  -9   6   3     4019.22     3857.30    271.98 o
  -8   6   3      458.03      514.19     96.39 o
  -7   6   3      230.01      234.78     62.61 o
  -6   6   3     3245.82     3178.17    106.31 o
  -5   6   3     9491.30     9910.47    226.21 o
  -4   6   3     3263.72     3262.00     79.61 o
  -3   6   3     2493.11     2398.45     66.24 o
  -2   6   3      592.58      500.96     46.98 o
  -1   6   3    10978.90    10790.93    108.22 o
   0   6   3        5.46        7.54      4.86 o
   1   6   3    11355.80    11583.81    173.59 o
   2   6   3      612.72      628.89     82.22 o
   3   6   3     2651.85     2628.61    126.56 o
   4   6   3     3274.24     3466.51    122.08 o
   5   6   3     9139.29     9339.35    267.89 o
   6   6   3     3323.05     3294.91    190.57 o
   7   6   3      244.87      173.87     52.63 o
   8   6   3      488.37      467.32     87.19 o
   9   6   3     4095.37     4237.89    270.58 o
  10   6   3       88.00       47.92     40.79 o
  11   6   3     2591.63     2552.02    236.61 o
 -11   7   3     3148.34     3320.13    281.59 o
 -10   7   3       33.35       49.29     46.16 o
  -9   7   3     1004.46      961.42    141.79 o
  -8   7   3      273.84      200.66     66.07 o
  -7   7   3     5921.42     5765.69    305.59 o
  -6   7   3       13.00       51.46     22.23 o
  -5   7   3      208.44      218.06     34.19 o
  -4   7   3     1046.19     1056.26     73.93 o
  -3   7   3    10172.97     9929.66    168.38 o
  -2   7   3     1084.87     1010.77     37.40 o
  -1   7   3     5065.27     5006.70     72.64 o
   0   7   3      605.18      593.75     27.84 o
   1   7   3     5100.11     5240.93     94.49 o
   2   7   3     1147.55     1218.40     61.95 o
   3   7   3    10055.05    10528.54    178.55 o
   4   7   3     1060.22     1031.68     90.56 o
   5   7   3      228.13      202.08     48.22 o
   6   7   3        9.64        2.15     18.43 o
   7   7   3     5834.44     5648.10    276.60 o
   8   7   3      261.45      181.89     59.66 o
   9   7   3     1103.80     1077.62    137.12 o
  10   7   3       33.87      -28.14     36.59 o
  11   7   3     3293.75     2964.60    255.02 o
 -10   8   3     2210.80     2038.78    212.87 o
  -9   8   3     5075.26     4785.21    313.98 o
  -8   8   3      948.86      900.90    131.75 o
  -7   8   3       47.63        5.22     35.00 o
  -6   8   3      132.80      134.10     52.48 o
  -5   8   3     2002.49     1986.62     90.82 o
  -4   8   3     1202.06     1228.24     60.27 o
  -3   8   3      236.55      219.52     17.99 o
  -2   8   3     1636.18     1629.31     46.12 o
  -1   8   3    10805.63    10683.51    223.17 o
   0   8   3     8989.28     8878.30    128.99 o
   1   8   3    10637.35    10722.42    138.60 o
   2   8   3     1690.67     1735.62     77.65 o
   3   8   3      157.71      162.43     27.56 o
   4   8   3     1220.37     1178.72     74.89 o
   5   8   3     2182.24     2425.25    155.54 o
   6   8   3       84.67      113.22     40.48 o
   7   8   3       48.54      107.06     42.85 o
   8   8   3      892.06      946.99    124.09 o
   9   8   3     5154.82     4732.41    291.07 o
  10   8   3     2176.98     2065.92    201.87 o
 -10   9   3      337.73      284.81     90.18 o
  -9   9   3      163.17      235.01     79.45 o
  -8   9   3     1728.70     1623.68    177.94 o
  -7   9   3     1143.87     1005.18    132.75 o
  -6   9   3     4019.56     3748.45    245.66 o
  -5   9   3      219.57      161.00     30.45 o
  -4   9   3     1189.85     1167.95     51.19 o
  -3   9   3      624.66      650.92     35.19 o
  -2   9   3     5632.38     5589.50     93.33 o
  -1   9   3     4313.93     4328.04     86.51 o
   0   9   3      111.71      107.82     15.44 o
   1   9   3     4489.73     4693.84     99.80 o
   2   9   3     5850.47     6120.78    262.49 o
   3   9   3      613.64      753.82     57.98 o
   4   9   3     1097.59     1144.37     76.80 o
   5   9   3      201.73      165.24     33.61 o
   6   9   3     4005.16     4180.77    227.07 o
   7   9   3     1067.60     1025.60    119.12 o
   8   9   3     1721.52     1365.14    148.84 o
   9   9   3      148.14      185.25     65.06 o
  10   9   3      337.90      381.85     93.08 o
  -9  10   3      817.94      842.97    140.14 o
  -8  10   3     1583.57     1438.07    171.57 o
  -7  10   3      363.80      414.82     86.59 o
  -6  10   3     1557.10     1499.27    159.01 o
  -5  10   3      487.12      451.08    103.19 o
  -4  10   3     5589.06     5520.82    167.41 o
  -3  10   3      830.71      845.18     54.38 o
  -2  10   3     1387.57     1279.11     61.45 o
  -1  10   3      843.32      820.31     31.44 o
   0  10   3     9444.24     9425.53    147.56 o
   1  10   3      874.07      914.04     45.50 o
   2  10   3     1435.01     1450.53     76.20 o
   3  10   3      820.93      789.85     61.26 o
   4  10   3     5716.75     5720.42    184.36 o
   5  10   3      477.32      469.99     85.98 o
   6  10   3     1551.65     1573.95    104.84 o
   7  10   3      357.88      402.57     81.26 o
   8  10   3     1554.21     1686.74    167.85 o
   9  10   3      808.31      796.12    126.31 o
  -8  11   3     2633.47     2722.11    241.68 o
  -7  11   3      923.30      911.68    154.85 o
  -6  11   3     1234.47     1205.88     93.31 o
  -5  11   3      256.65      221.93     61.63 o
  -4  11   3     2033.54     1985.98     93.15 o
  -3  11   3      944.82      950.55     68.35 o
  -2  11   3     5361.30     5665.47    166.40 o
  -1  11   3       73.36       84.65     22.59 o
   0  11   3     1084.11     1190.00     50.48 o
   1  11   3       47.67       49.45     13.96 o
   2  11   3     5255.25     5596.05    345.24 o
   3  11   3      912.45     1015.44     71.13 o
   4  11   3     1863.84     1935.81    104.35 o
   5  11   3      253.62      252.32     43.60 o
   6  11   3     1223.07     1320.68    108.01 o
   7  11   3      973.41      970.70     88.78 o
   8  11   3     2747.41     2687.46    155.49 o
  -7  12   3      189.96      170.78     64.61 o
  -6  12   3     1351.95     1525.88    171.27 o
  -5  12   3     4582.48     4605.80    179.60 o
  -4  12   3      963.13     1004.69     66.86 o
  -3  12   3     2197.79     2288.13     96.11 o
  -2  12   3       41.24       43.49     17.25 o
  -1  12   3     1010.11     1083.90    140.46 o
   0  12   3     2546.62     2796.25    116.50 o
   1  12   3     1117.39     1130.45     75.35 o
   2  12   3       48.29       58.75     38.07 o
   3  12   3     2281.22     2507.32    188.53 o
   4  12   3     1044.55      929.76    119.88 o
   5  12   3     4543.78     4441.86    270.08 o
   6  12   3     1321.94     1310.67    152.25 o
   7  12   3      192.60      175.51     63.32 o
  -5  13   3      595.57      614.19    105.97 o
  -4  13   3       67.69       67.73     41.38 o
  -3  13   3     2695.04     2588.19    141.39 o
  -2  13   3     1529.89     1596.79    155.79 o
  -1  13   3     1878.12     1860.58    162.30 o
   0  13   3       64.27       71.02     42.09 o
   1  13   3     1819.56     1723.73    156.71 o
   2  13   3     1468.14     1559.72    151.88 o
   3  13   3     2764.08     2938.39    213.19 o
   4  13   3       61.43       35.29     36.74 o
   5  13   3      613.62      518.40     95.43 o
  -2  14   3      290.08      309.92     78.86 o
  -1  14   3      620.16      657.60    102.51 o
   0  14   3      367.78      423.74     83.76 o
   1  14   3      543.63      537.91     94.01 o
   2  14   3      305.29      316.84     75.89 o
   0   0   4    10486.76    10172.08    131.81 o
   1   0   4    21073.05    20954.54    228.49 o
   2   0   4    96986.59    98582.02   1212.62 o
   3   0   4    15420.08    14891.14    228.96 o
   4   0   4     2511.21     2152.03     89.74 o
   5   0   4     1186.46     1124.84     71.50 o
   6   0   4        8.71       25.96     20.84 o
   7   0   4     8139.87     8020.97    319.93 o
   8   0   4     1754.40     1703.29    153.80 o
   9   0   4      968.39     1046.41    131.38 o
  10   0   4     2309.99     2250.85    202.68 o
  11   0   4     1169.41     1167.91    153.78 o
  12   0   4      658.05      682.39    124.71 o
 -12   1   4     3436.96     3493.01    282.21 o
 -11   1   4      542.21      670.54    120.02 o
 -10   1   4     1566.46     1360.62    157.23 o
  -9   1   4     1996.90     1922.94    178.48 o
  -8   1   4     1253.54     1369.18    141.27 o
  -7   1   4     1349.38     1309.04    128.51 o
  -6   1   4     3467.31     3599.17    113.96 o
  -5   1   4    23751.24    24113.29    448.64 o
  -4   1   4    10172.98    10101.18    196.62 o
  -3   1   4     4611.70     4314.49    115.95 o
  -2   1   4    13682.70    14211.60    156.90 o
  -1   1   4      354.56      407.13     32.80 o
   0   1   4      888.43     1019.93     33.50 o
   1   1   4      362.56      469.47     32.03 o
   2   1   4    14403.58    14967.36    289.86 o
   3   1   4     4584.45     4096.30    152.81 o
   4   1   4    10287.74    10269.10    282.59 o
   5   1   4    24348.01    24433.17    364.83 o
   6   1   4     3428.31     3470.75    131.14 o
   7   1   4     1291.83     1320.10     88.08 o
   8   1   4     1062.10     1149.95     88.75 o
   9   1   4     1986.96     1809.77    119.27 o
  10   1   4     1666.69     1630.51    120.36 o
  11   1   4      527.08      645.85    115.90 o
  12   1   4     3363.48     2997.61    260.67 o
 -12   2   4     2980.57     3227.45    276.10 o
 -11   2   4     1135.89     1044.00    148.16 o
 -10   2   4     1770.57     1679.16    179.07 o
  -9   2   4      567.27      785.80    114.80 o
  -8   2   4     2444.12     2514.89    195.25 o
  -7   2   4     3198.05     3063.54    201.64 o
  -6   2   4     6933.42     7265.00    165.65 o
  -5   2   4    14878.04    15352.98    313.06 o
  -4   2   4     5021.33     4831.52    110.97 o
  -3   2   4    11182.88    11411.97    152.64 o
  -2   2   4    10214.78    10143.85    162.27 o
  -1   2   4     1329.85     1356.65     36.44 o
   0   2   4    16955.55    16610.53    309.27 o
   1   2   4     1194.00     1231.89     42.24 o
   2   2   4    10260.91     9984.02    208.39 o
   3   2   4    11313.36    11677.25    188.34 o
   4   2   4     5259.56     5085.57    225.36 o
   5   2   4    14921.51    15243.19    270.77 o
   6   2   4     6743.05     6703.85    185.64 o
   7   2   4     3091.45     3027.77    133.30 o
   8   2   4     2103.54     1999.33    116.99 o
   9   2   4      441.98      410.49     58.17 o
  10   2   4     1815.98     1754.52    124.62 o
  11   2   4     1215.49     1250.72    112.35 o
  12   2   4     3147.32     3314.90    269.77 o
 -12   3   4        1.20      -13.76     29.08 o
 -11   3   4     1849.01     1701.29    189.96 o
 -10   3   4     5022.38     5279.25    320.25 o
  -9   3   4      821.86      812.35    119.60 o
  -8   3   4     5272.48     5440.39    292.75 o
  -7   3   4     3083.70     2954.78    201.87 o
  -6   3   4     2924.29     3050.61    105.45 o
  -5   3   4     1218.53     1183.69    105.47 o
  -4   3   4    12302.54    12042.51    185.65 o
  -3   3   4     6409.75     6489.03    113.46 o
  -2   3   4    11484.65    11989.70    184.50 o
  -1   3   4     4996.97     5003.76     79.82 o
   0   3   4     7545.33     7402.16    201.39 o
   1   3   4     5185.47     5361.78    173.76 o
   2   3   4    11436.33    11712.48    166.32 o
   3   3   4     6593.87     6975.59    302.55 o
   4   3   4    12371.43    12408.71    384.23 o
   5   3   4     1157.42     1139.71     56.02 o
   6   3   4     3025.34     3141.72    124.24 o
   7   3   4     3051.33     3311.15    138.53 o
   8   3   4     5115.29     4847.46    182.84 o
   9   3   4      827.89      890.21     83.68 o
  10   3   4     4933.20     4963.61    210.60 o
  11   3   4     1976.86     1852.87    134.80 o
  12   3   4        2.56       28.44     29.01 o
 -12   4   4     4337.69     4152.46    318.69 o
 -11   4   4      397.41      319.58     91.89 o
 -10   4   4       11.79       36.60     38.34 o
  -9   4   4     1100.57     1044.19    139.58 o
  -8   4   4     1059.39      883.57    119.79 o
  -7   4   4     4630.67     4563.56    257.67 o
  -6   4   4     5458.11     5303.28    141.61 o
  -5   4   4    10402.44    10918.30    237.45 o
  -4   4   4     5710.84     5706.06    122.32 o
  -3   4   4    14771.05    14879.96    191.27 o
  -2   4   4    11754.79    11653.64    116.39 o
  -1   4   4      582.08      640.38     21.88 o
   0   4   4     2718.69     2787.65    127.93 o
   1   4   4      695.76      742.53     66.74 o
   2   4   4    12248.58    12637.66    150.45 o
   3   4   4    14620.73    15423.63    403.47 o
   4   4   4     5635.48     5782.62    138.13 o
   5   4   4    10232.80    10574.19    181.19 o
   6   4   4     5236.74     5525.40    165.86 o
   7   4   4     4892.20     4616.20    164.29 o
   8   4   4      873.65      919.88     78.28 o
   9   4   4     1191.72     1130.54     93.75 o
  10   4   4        3.17      -20.40     27.27 o
  11   4   4      315.80      264.46     72.23 o
  12   4   4     4352.08     4300.71    221.73 o
 -11   5   4     1090.86     1202.89    167.41 o
 -10   5   4     2777.11     2582.82    231.10 o
  -9   5   4     2035.09     2169.33    201.08 o
  -8   5   4     2911.22     2670.99    212.61 o
  -7   5   4      960.11     1042.07    128.85 o
  -6   5   4     1156.45     1260.13     68.97 o
  -5   5   4     5594.21     5528.54    158.44 o
  -4   5   4     5907.85     5850.74     95.70 o
  -3   5   4     3358.22     3212.69     65.61 o
  -2   5   4     5368.80     5301.52     72.39 o
  -1   5   4     4467.04     4681.50     70.38 o
   0   5   4     5436.10     5057.11     88.32 o
   1   5   4     4022.08     4252.94     77.72 o
   2   5   4     5216.00     5210.59    110.56 o
   3   5   4     3605.49     3640.14    142.58 o
   4   5   4     6043.04     6443.79    165.05 o
   5   5   4     5833.13     5832.82    130.43 o
   6   5   4     1179.35     1279.80     78.00 o
   7   5   4      821.68      888.31     71.23 o
   8   5   4     2868.01     2943.54    331.76 o
   9   5   4     1968.49     1807.74    118.44 o
  10   5   4     2685.47     2731.30    225.75 o
  11   5   4     1130.10     1262.76    167.01 o
 -11   6   4     2397.37     2433.83    238.37 o
 -10   6   4     2041.66     2173.08    214.02 o
  -9   6   4      471.89      449.72     99.42 o
  -8   6   4     1759.77     1884.12    183.20 o
  -7   6   4     7559.69     7542.69    350.74 o
  -6   6   4     1078.47      988.93     59.24 o
  -5   6   4     2267.60     2055.12     99.01 o
  -4   6   4     5701.90     5554.45     94.25 o
  -3   6   4    10073.71     9871.20    252.52 o
  -2   6   4     1955.39     1912.49     59.20 o
  -1   6   4     3871.96     3858.58     69.81 o
   0   6   4       36.01       21.67     12.53 o
   1   6   4     3568.53     3681.71     82.72 o
   2   6   4     1803.66     1634.42     65.78 o
   3   6   4     9798.43     9894.03    167.00 o
   4   6   4     5814.08     6007.57    215.62 o
   5   6   4     2439.62     2332.92    145.21 o
   6   6   4     1020.79     1071.25    108.49 o
   7   6   4     7731.69     8070.55    327.78 o
   8   6   4     1737.15     1630.90    155.29 o
   9   6   4      543.38      567.97     98.72 o
  10   6   4     2052.95     2149.64    202.78 o
  11   6   4     2382.87     2268.11    221.17 o
 -11   7   4      369.28      435.16    106.53 o
 -10   7   4       40.35       15.90     32.41 o
  -9   7   4     3108.32     3138.06    251.14 o
  -8   7   4      259.10      242.90     72.51 o
  -7   7   4       17.97        9.19     36.99 o
  -6   7   4     4367.49     4047.17    154.36 o
  -5   7   4     6150.84     6127.90    217.80 o
  -4   7   4     4605.86     4336.97    111.34 o
  -3   7   4     2896.74     2898.14    125.27 o
  -2   7   4     3130.86     3022.72     59.73 o
  -1   7   4     5125.60     5093.37    116.52 o
   0   7   4      357.28      361.39     29.34 o
   1   7   4     5068.69     5131.51     95.43 o
   2   7   4     3265.22     3241.67     85.22 o
   3   7   4     2770.47     2866.18    103.04 o
   4   7   4     4550.01     4286.66    139.82 o
   5   7   4     6237.07     6153.45    244.57 o
   6   7   4     4143.34     4163.44    216.47 o
   7   7   4       13.13      -12.57     20.68 o
   8   7   4      268.90      285.31     69.13 o
   9   7   4     3125.75     2904.67    223.46 o
  10   7   4       44.66       -0.27     36.18 o
  11   7   4      262.54      319.82     87.75 o
 -10   8   4      802.73      939.38    149.94 o
  -9   8   4       64.02       42.25     46.18 o
  -8   8   4     1068.63      955.61    136.71 o
  -7   8   4     5616.74     5378.55    307.84 o
  -6   8   4     1673.42     1768.74    101.31 o
  -5   8   4     1330.49     1302.71    164.95 o
  -4   8   4     2464.92     2397.11     81.74 o
  -3   8   4     6465.33     6530.41    100.92 o
  -2   8   4     1801.64     1738.04     41.61 o
  -1   8   4     6182.12     6081.11    138.51 o
   0   8   4     6577.88     6603.82    142.82 o
   1   8   4     6090.21     6015.85     98.87 o
   2   8   4     1950.37     2038.01     79.74 o
   3   8   4     6044.41     6376.85    162.81 o
   4   8   4     2558.75     2456.78    107.92 o
   5   8   4     1293.82     1384.29    115.62 o
   6   8   4     1604.87     1663.44    138.09 o
   7   8   4     6050.27     6151.99    289.97 o
   8   8   4     1069.28      827.91    112.98 o
   9   8   4       53.50       71.68     42.31 o
  10   8   4      875.47      828.11    131.86 o
  -9   9   4      719.34      728.73    128.34 o
  -8   9   4     1779.50     1637.53    181.78 o
  -7   9   4     2316.06     2080.21    194.80 o
  -6   9   4     1933.51     2064.92    187.64 o
  -5   9   4      652.90      637.31     60.95 o
  -4   9   4     5668.63     5612.22    112.03 o
  -3   9   4     3842.32     3962.65     88.03 o
  -2   9   4     1411.97     1313.93     54.21 o
  -1   9   4     1235.11     1295.42     74.46 o
   0   9   4     2384.00     2319.21     86.94 o
   1   9   4     1075.44     1082.79     44.98 o
   2   9   4     1383.01     1357.72     66.82 o
   3   9   4     3892.81     4084.41    141.64 o
   4   9   4     5499.65     5630.64    255.05 o
   5   9   4      738.74      756.76     66.66 o
   6   9   4     1993.49     1861.88    111.76 o
   7   9   4     2174.83     2443.22    183.67 o
   8   9   4     1810.69     1545.33    156.01 o
   9   9   4      692.42      662.09    110.52 o
  -9  10   4     1883.99     1984.98    215.81 o
  -8  10   4     2628.11     2677.81    235.66 o
  -7  10   4      310.75      202.53     65.67 o
  -6  10   4     3752.28     3861.23    262.98 o
  -5  10   4      305.48      241.72     41.25 o
  -4  10   4     2124.11     2074.40    125.53 o
  -3  10   4      428.80      409.83     34.54 o
  -2  10   4     2176.15     2223.22     95.11 o
  -1  10   4     4365.33     4171.86    127.27 o
   0  10   4       47.64       64.12     20.72 o
   1  10   4     4568.53     4717.60     93.09 o
   2  10   4     1894.39     1882.65    144.78 o
   3  10   4      493.35      516.54     47.89 o
   4  10   4     2131.01     2154.80    105.72 o
   5  10   4      276.79      245.38     40.75 o
   6  10   4     3811.53     4036.46    167.64 o
   7  10   4      306.55      341.57     66.24 o
   8  10   4     2541.64     2455.61    198.26 o
   9  10   4     1948.05     1823.76    181.89 o
  -8  11   4      750.24      706.05    129.21 o
  -7  11   4     1889.01     2017.47    126.55 o
  -6  11   4     2057.28     2049.76    121.03 o
  -5  11   4      540.43      575.93     61.20 o
  -4  11   4     3052.42     2996.16    110.54 o
  -3  11   4      427.95      416.08     39.54 o
  -2  11   4      890.15      919.70     63.97 o
  -1  11   4     2937.50     3185.48    115.78 o
   0  11   4     3169.30     3374.57    118.79 o
   1  11   4     2956.88     2925.16    194.74 o
   2  11   4      866.91      760.05    101.67 o
   3  11   4      448.51      456.31     80.52 o
   4  11   4     3137.70     3176.37    152.32 o
   5  11   4      600.49      739.13     68.54 o
   6  11   4     2079.93     2154.31    189.30 o
   7  11   4     1726.10     1490.09    167.42 o
   8  11   4      688.25      683.14    124.64 o
  -6  12   4     1861.41     2003.07    199.04 o
  -5  12   4      519.70      480.37    101.68 o
  -4  12   4      918.47      869.04     84.17 o
  -3  12   4     2554.81     2583.78    185.72 o
  -2  12   4     1300.22     1413.06    141.20 o
  -1  12   4     1082.64     1102.09    121.22 o
   0  12   4     1854.39     1785.93    156.30 o
   1  12   4     1082.56      978.57    117.94 o
   2  12   4     1362.09     1472.14    145.21 o
   3  12   4     2516.04     2345.25    187.59 o
   4  12   4      953.03     1070.77    131.14 o
   5  12   4      507.86      551.30     98.21 o
   6  12   4     1804.10     1925.86    188.93 o
  -5  13   4      726.18      611.91    110.72 o
  -4  13   4      482.80      482.03     69.14 o
  -3  13   4      417.87      457.06     61.57 o
  -2  13   4      609.54      622.92     91.25 o
  -1  13   4     2850.73     2765.34    201.88 o
   0  13   4     1501.69     1539.50    152.09 o
   1  13   4     2889.70     2578.02    195.28 o
   2  13   4      649.34      644.67    101.59 o
   3  13   4      472.42      614.41    102.17 o
   4  13   4      480.22      470.54     95.58 o
   5  13   4      780.12      584.98    104.29 o
  -2  14   4       86.83       60.94     48.89 o
  -1  14   4     1311.86     1324.01    146.85 o
   0  14   4      271.79      248.43     70.56 o
   1  14   4     1266.82     1360.33    148.79 o
   2  14   4       78.39       -0.22     38.65 o
   1   0   5     1827.90     1720.47     43.60 o
   2   0   5    34162.45    34983.23    371.75 o
   3   0   5     3514.99     3435.27     83.11 o
   4   0   5     8746.23     8216.19    147.31 o
   5   0   5     1374.05     1273.60     74.24 o
   6   0   5    14998.69    15173.97    248.92 o
   7   0   5     2609.06     2699.24    183.76 o
   8   0   5      175.06       48.16     27.46 o
   9   0   5     1478.89     1566.50    159.40 o
  10   0   5       89.64       64.43     51.10 o
  11   0   5      179.17      161.28     64.10 o
  12   0   5     7712.26     8319.39    437.18 o
 -12   1   5      547.57      674.04    124.77 o
 -11   1   5     2991.61     3146.08    256.68 o
 -10   1   5     1205.11     1637.95    172.56 o
  -9   1   5       42.76       -0.22     34.10 o
  -8   1   5      306.64      205.52     58.21 o
  -7   1   5     2870.58     2931.99    195.95 o
  -6   1   5     6193.98     6279.46    153.59 o
  -5   1   5     9623.88     9916.35    416.17 o
  -4   1   5    23092.67    23289.38    685.95 o
  -3   1   5     4331.72     4457.52     95.29 o
  -2   1   5     2969.64     2928.69    107.22 o
  -1   1   5     4579.77     4596.06     89.07 o
   0   1   5      856.11      841.65     23.77 o
   1   1   5     5007.27     5171.43     81.24 o
   2   1   5     2826.30     2717.82     80.87 o
   3   1   5     4185.02     4206.17    113.94 o
   4   1   5    23195.78    22905.79    339.71 o
   5   1   5     9394.09     9642.08    213.12 o
   6   1   5     6170.29     6240.46    182.16 o
   7   1   5     2985.52     3195.06    196.54 o
   8   1   5      389.29      278.64     64.28 o
   9   1   5       22.32       16.35     31.26 o
  10   1   5     1162.79     1059.24    138.96 o
  11   1   5     2892.16     2715.70    233.32 o
  12   1   5      480.24      436.70    105.30 o
 -12   2   5     1576.89     1431.62    186.43 o
 -11   2   5     1260.22     1198.52    161.76 o
 -10   2   5     1871.57     1732.02    181.10 o
  -9   2   5      779.29      771.54    117.72 o
  -8   2   5     2492.42     2588.34    200.36 o
  -7   2   5     2844.87     3024.39    202.75 o
  -6   2   5     2151.59     2217.46     90.26 o
  -5   2   5     4204.64     4220.96    157.30 o
  -4   2   5     3041.50     2971.56     87.10 o
  -3   2   5    14605.47    14689.77    231.75 o
  -2   2   5    13442.95    13554.37    156.55 o
  -1   2   5     2495.12     2539.95     59.30 o
   0   2   5     6127.31     6229.98     89.90 o
   1   2   5     2183.87     2275.39    106.87 o
   2   2   5    13216.56    13281.84    265.97 o
   3   2   5    14774.88    14352.73    307.99 o
   4   2   5     3007.60     3186.91    147.37 o
   5   2   5     4372.50     4414.41    194.08 o
   6   2   5     2361.79     2419.37    110.73 o
   7   2   5     2793.13     2647.95    124.58 o
   8   2   5     2553.37     2589.39    133.29 o
   9   2   5      694.98      688.56    102.71 o
  10   2   5     1861.06     1791.40    177.70 o
  11   2   5     1229.86     1269.96    161.44 o
  12   2   5     1594.36     1346.01    173.96 o
 -12   3   5      788.50      668.54    127.20 o
 -11   3   5     2828.38     3003.12    255.18 o
 -10   3   5      237.51      292.02     80.90 o
  -9   3   5     7718.16     8304.16    391.22 o
  -8   3   5     1802.98     2113.59    184.09 o
  -7   3   5      327.49      305.77     68.73 o
  -6   3   5     3472.43     3345.82    111.95 o
  -5   3   5     6874.69     6585.14    183.16 o
  -4   3   5     2398.83     2346.73    114.94 o
  -3   3   5     1933.70     1923.19     76.96 o
  -2   3   5     8065.65     8098.79    148.83 o
  -1   3   5    13123.46    12791.52    230.75 o
   0   3   5      228.49      334.96     44.25 o
   1   3   5    12915.73    12731.42    168.30 o
   2   3   5     7546.23     7810.30    172.93 o
   3   3   5     1958.76     2156.38    100.09 o
   4   3   5     2425.64     2356.32     87.57 o
   5   3   5     6843.47     7185.15    178.22 o
   6   3   5     3564.15     3394.30    129.64 o
   7   3   5      332.99      362.94     46.53 o
   8   3   5     1814.81     1651.12    105.47 o
   9   3   5     7710.44     7721.10    247.80 o
  10   3   5      231.64      150.29     42.44 o
  11   3   5     2836.96     2737.55    229.23 o
  12   3   5      702.17      509.80    113.63 o
 -12   4   5      285.48      329.03    101.84 o
 -11   4   5     2475.38     2323.49    229.62 o
 -10   4   5     1397.40     1472.65    176.44 o
  -9   4   5      375.86      419.88     90.68 o
  -8   4   5      260.46      253.84     67.95 o
  -7   4   5     2439.99     2689.02    201.91 o
  -6   4   5     1815.55     1817.36     82.72 o
  -5   4   5      113.44      132.20     26.93 o
  -4   4   5     4137.59     4078.17     90.58 o
  -3   4   5    12509.39    12567.26    236.54 o
  -2   4   5     3584.70     3689.05     70.82 o
  -1   4   5    12708.25    12910.83    364.26 o
   0   4   5    11438.23    12040.20    300.77 o
   1   4   5    12834.71    13163.07    322.76 o
   2   4   5     3474.94     3617.00    152.67 o
   3   4   5    12360.95    12774.07    191.90 o
   4   4   5     4196.12     4331.71    117.61 o
   5   4   5      131.33      109.48     19.82 o
   6   4   5     1981.06     2168.17    102.35 o
   7   4   5     2635.58     2744.61    270.40 o
   8   4   5      239.41      230.48     42.85 o
   9   4   5      406.29      405.10     59.51 o
  10   4   5     1355.93     1403.20    134.58 o
  11   4   5     2595.37     2561.79    158.98 o
  12   4   5      244.57      290.71     87.32 o
 -11   5   5     2003.97     1913.12    209.89 o
 -10   5   5     4885.39     4880.69    323.39 o
  -9   5   5     3241.56     3295.99    251.71 o
  -8   5   5     2628.96     2799.86    220.65 o
  -7   5   5     2964.89     2840.98    139.14 o
  -6   5   5      119.38      147.61     24.41 o
  -5   5   5     5164.32     5321.24    233.68 o
  -4   5   5     3254.02     3158.18     69.03 o
  -3   5   5      744.24      728.05     49.43 o
  -2   5   5     2874.63     2855.11     87.87 o
  -1   5   5    10555.13    10452.19    164.15 o
   0   5   5     6328.39     6446.73    224.55 o
   1   5   5    10456.70    10156.15    293.68 o
   2   5   5     2841.87     2897.52    153.93 o
   3   5   5      758.80      807.60     64.55 o
   4   5   5     3274.53     3404.17     89.01 o
   5   5   5     5406.77     5451.94    148.62 o
   6   5   5      228.20      207.80     33.31 o
   7   5   5     2812.68     2892.36    128.75 o
   8   5   5     2806.84     2954.60    159.24 o
   9   5   5     3181.32     2913.88    149.27 o
  10   5   5     4741.66     4285.04    591.61 o
  11   5   5     1978.22     1960.32    203.11 o
 -11   6   5      608.59      582.70    120.76 o
 -10   6   5       68.37       95.29     49.37 o
  -9   6   5     1290.83     1461.76    170.61 o
  -8   6   5     2368.70     2419.89    208.19 o
  -7   6   5     1496.97     1451.45     99.80 o
  -6   6   5     6364.94     6432.04    177.32 o
  -5   6   5     2564.44     2506.56    150.52 o
  -4   6   5     4974.87     4779.93     87.03 o
  -3   6   5     2658.79     2629.80     58.15 o
  -2   6   5     8155.21     8059.71    146.89 o
  -1   6   5     2305.34     2331.72     71.95 o
   0   6   5       66.13       55.11     26.97 o
   1   6   5     2374.95     2450.44    144.25 o
   2   6   5     8287.22     8237.90    136.08 o
   3   6   5     2615.22     2476.45     92.04 o
   4   6   5     4944.22     4910.00    190.32 o
   5   6   5     2422.80     2523.80    149.94 o
   6   6   5     6314.20     6847.78    276.15 o
   7   6   5     1667.59     1582.35    141.54 o
   8   6   5     2412.21     2255.97    181.36 o
   9   6   5     1228.82     1119.69    136.94 o
  10   6   5       39.65       75.33     42.42 o
  11   6   5      496.68      372.17     97.68 o
 -10   7   5     1958.76     1949.37    210.71 o
  -9   7   5     1224.11     1326.22    165.14 o
  -8   7   5      880.99      938.11    134.68 o
  -7   7   5     2196.68     2183.84    195.87 o
  -6   7   5     1808.56     1834.13     80.94 o
  -5   7   5     1519.15     1598.50     87.61 o
  -4   7   5    11223.86    10900.86    154.30 o
  -3   7   5     1990.23     1915.48     54.98 o
  -2   7   5     1620.69     1623.39     49.49 o
  -1   7   5     3101.60     3037.32     80.58 o
   0   7   5     2528.52     2634.73     72.75 o
   1   7   5     3227.65     3217.43    124.51 o
   2   7   5     1617.21     1582.77     64.20 o
   3   7   5     2133.47     2188.02    153.21 o
   4   7   5    10903.31    11453.48    237.79 o
   5   7   5     1454.20     1483.27    116.22 o
   6   7   5     1680.06     1702.12    135.59 o
   7   7   5     2291.26     2422.60    176.37 o
   8   7   5      958.10     1034.12    122.32 o
   9   7   5     1163.79     1116.30    140.34 o
  10   7   5     2091.12     2148.97    202.70 o
 -10   8   5      100.95      142.78     61.60 o
  -9   8   5      829.05      712.46    126.06 o
  -8   8   5     2684.95     2468.01    222.27 o
  -7   8   5     1075.53     1144.25    145.80 o
  -6   8   5     2801.52     3108.58    229.62 o
  -5   8   5     2309.89     2167.21    102.60 o
  -4   8   5      685.15      614.96     65.37 o
  -3   8   5     9822.64     9731.69    117.81 o
  -2   8   5     5187.16     5286.11     99.40 o
  -1   8   5      600.22      583.63     38.20 o
   0   8   5     5180.99     4972.52    112.11 o
   1   8   5      459.60      489.53     72.86 o
   2   8   5     5194.65     5455.71    126.47 o
   3   8   5    10123.12    10564.90    212.59 o
   4   8   5      672.20      656.23     55.03 o
   5   8   5     2375.17     2386.49    114.70 o
   6   8   5     2751.55     2707.97    174.63 o
   7   8   5      979.68      876.12    107.37 o
   8   8   5     2712.81     2713.10    203.14 o
   9   8   5      742.53      681.90    109.69 o
  10   8   5      131.50      132.95     59.66 o
  -9   9   5      573.42      412.86    103.41 o
  -8   9   5      819.02      779.48    129.03 o
  -7   9   5      128.58       86.61     53.75 o
  -6   9   5     3312.04     2668.09    218.13 o
  -5   9   5     7674.61     7721.03    361.22 o
  -4   9   5     1082.05     1062.31     70.33 o
  -3   9   5     4466.25     4184.57    100.44 o
  -2   9   5     1702.24     1710.63     59.29 o
  -1   9   5     2290.48     2290.51    136.98 o
   0   9   5     3278.66     3341.40     99.72 o
   1   9   5     2550.78     2564.03    172.21 o
   2   9   5     1538.33     1550.16     88.76 o
   3   9   5     4599.83     4666.85    136.97 o
   4   9   5     1191.79     1271.99     78.19 o
   5   9   5     7721.94     7849.87    217.28 o
   6   9   5     3435.31     3296.75    147.98 o
   7   9   5      113.90      123.46     41.17 o
   8   9   5      944.21      939.81    122.18 o
   9   9   5      579.12      569.32    101.65 o
  -8  10   5     1182.20      987.26    149.15 o
  -7  10   5     5048.70     5600.66    336.91 o
  -6  10   5      402.68      360.25     85.73 o
  -5  10   5      251.52      247.23     39.95 o
  -4  10   5     1980.94     1999.89     86.34 o
  -3  10   5     1114.15     1029.70    159.44 o
  -2  10   5     2194.75     2136.54     88.21 o
  -1  10   5     4842.36     5164.58    168.89 o
   0  10   5      594.53      621.90     50.96 o
   1  10   5     5016.99     5070.75    253.78 o
   2  10   5     2217.05     2122.84     88.53 o
   3  10   5     1021.48      909.47     59.68 o
   4  10   5     1788.32     1980.58     99.14 o
   5  10   5      243.22      223.18     47.76 o
   6  10   5      423.53      401.95     54.17 o
   7  10   5     5016.10     5414.83    206.81 o
   8  10   5     1223.93     1117.65    109.18 o
  -7  11   5      915.26      790.98    133.96 o
  -6  11   5      695.32      842.75    133.21 o
  -5  11   5     2226.37     2029.50    194.66 o
  -4  11   5      333.91      299.64     51.68 o
  -3  11   5     1799.10     1668.51     86.24 o
  -2  11   5     2530.69     2477.12     99.42 o
  -1  11   5     4047.52     4187.89    125.90 o
   0  11   5     3831.62     3846.44    141.32 o
   1  11   5     3931.59     3997.78    233.01 o
   2  11   5     2398.67     2540.61    190.47 o
   3  11   5     1757.67     1753.69    161.05 o
   4  11   5      280.30      264.88     64.20 o
   5  11   5     2201.59     2219.58    193.78 o
   6  11   5      830.46      639.32    107.24 o
   7  11   5      966.76      911.16    134.00 o
  -6  12   5      397.38      425.61    101.18 o
  -5  12   5      546.64      445.07     99.48 o
  -4  12   5      414.55      380.85     59.72 o
  -3  12   5      808.12      875.11    117.11 o
  -2  12   5     2928.11     2985.42    209.75 o
  -1  12   5     1370.65     1290.35    136.37 o
   0  12   5      338.05      363.09     76.40 o
   1  12   5     1365.17     1322.53    139.41 o
   2  12   5     2765.66     3018.54    212.91 o
   3  12   5      815.08      890.11    118.56 o
   4  12   5      443.58      514.33     93.60 o
   5  12   5      562.80      512.04     98.64 o
   6  12   5      424.08      462.38     99.41 o
  -4  13   5      322.47      310.45     63.33 o
  -3  13   5      736.22      735.28     82.22 o
  -2  13   5     1074.01     1030.21    129.75 o
  -1  13   5      891.75      866.19    118.20 o
   0  13   5     6272.43     6414.57    316.76 o
   1  13   5      865.28      826.97    115.57 o
   2  13   5     1036.55      833.28    119.68 o
   3  13   5      717.03      680.07    109.18 o
   4  13   5      315.42      288.08     75.05 o
  -1  14   5      325.08      317.38     75.95 o
   0  14   5      478.94      387.83     87.39 o
   1  14   5      303.94      232.44     73.04 o
   0   0   6    19631.55    19272.16    421.55 o
   1   0   6    12303.39    12847.71    147.29 o
   2   0   6    10355.91    10021.88    169.70 o
   3   0   6     4513.07     4908.13    127.69 o
   4   0   6    15343.88    15670.01    240.65 o
   5   0   6     2780.19     2678.87    110.41 o
   6   0   6     2815.88     2907.25    124.46 o
   7   0   6      224.21      163.95     50.26 o
   8   0   6     1565.69     1621.21    155.05 o
   9   0   6      438.32      332.86     76.08 o
  10   0   6     4867.39     5054.24    307.71 o
  11   0   6      347.23      305.97     84.72 o
  12   0   6       37.81      -53.62     54.17 o
 -12   1   6     4200.50     4632.54    329.88 o
 -11   1   6      968.44      926.17    138.95 o
 -10   1   6     1677.90     1718.10    182.09 o
  -9   1   6      595.81      512.93     98.58 o
  -8   1   6     3902.24     3883.90    244.26 o
  -7   1   6     3163.61     3236.20    209.36 o
  -6   1   6     5615.03     5617.05    262.13 o
  -5   1   6     2437.38     2448.83    106.06 o
  -4   1   6     4216.36     4187.64    124.34 o
  -3   1   6     6656.98     6722.60    118.51 o
  -2   1   6    20962.13    20954.16    495.80 o
  -1   1   6      243.92      217.54     15.89 o
   0   1   6        7.17       12.95      5.39 o
   1   1   6      209.15      201.11     16.67 o
   2   1   6    20888.71    21125.36    397.43 o
   3   1   6     7330.84     7649.72    163.46 o
   4   1   6     4496.38     4279.27    361.22 o
   5   1   6     2461.01     2509.59    106.39 o
   6   1   6     5557.04     5627.08    249.93 o
   7   1   6     3037.19     3008.51    193.44 o
   8   1   6     3778.73     3790.34    231.34 o
   9   1   6      668.63      559.91     99.18 o
  10   1   6     1733.26     1304.81    155.37 o
  11   1   6     1051.19      995.86    143.41 o
  12   1   6     4213.33     3887.35    299.30 o
 -12   2   6      187.61       83.17     43.29 o
 -11   2   6     1510.95     1702.82    191.85 o
 -10   2   6     3134.50     2949.95    239.99 o
  -9   2   6     3396.04     3394.27    244.85 o
  -8   2   6     2546.64     2519.30    200.02 o
  -7   2   6      332.68      299.85     69.94 o
  -6   2   6     4889.40     5036.30    139.54 o
  -5   2   6    14970.53    15476.27    446.78 o
  -4   2   6      220.10      222.48     31.95 o
  -3   2   6      760.87      780.69     38.52 o
  -2   2   6      306.27      341.31     22.50 o
  -1   2   6     7137.74     7023.49    109.33 o
   0   2   6    20548.56    19947.06    193.64 o
   1   2   6     7349.55     7453.24    152.31 o
   2   2   6      289.94      280.97     55.86 o
   3   2   6      911.46      952.55     62.49 o
   4   2   6      160.52      142.96     38.22 o
   5   2   6    14618.48    14750.08    342.20 o
   6   2   6     5068.39     5128.35    231.41 o
   7   2   6      323.83      368.20     66.00 o
   8   2   6     2600.30     2590.11    187.33 o
   9   2   6     3533.52     3387.31    229.40 o
  10   2   6     3066.84     2918.03    227.74 o
  11   2   6     1667.50     1593.01    178.89 o
  12   2   6      209.63      198.15     80.50 o
 -12   3   6      300.77      206.70     71.69 o
 -11   3   6     4074.95     4130.80    303.73 o
 -10   3   6     1030.05     1104.36    150.60 o
  -9   3   6      813.12      733.23    120.71 o
  -8   3   6      882.20      803.62    118.72 o
  -7   3   6     8066.72     8261.88    355.03 o
  -6   3   6      552.47      576.37     47.00 o
  -5   3   6      325.23      412.99     46.64 o
  -4   3   6      430.59      493.29     38.23 o
  -3   3   6     9028.54     9340.88    184.16 o
  -2   3   6     2143.12     2126.05     79.39 o
  -1   3   6     9939.36     9405.34     87.06 o
   0   3   6     1068.92     1075.62     80.90 o
   1   3   6     9775.05     9303.21    258.23 o
   2   3   6     2081.03     2036.67     70.01 o
   3   3   6     8923.73     9328.06    232.60 o
   4   3   6      417.93      458.56     55.07 o
   5   3   6      321.05      387.19     56.79 o
   6   3   6      584.62      501.65     71.44 o
   7   3   6     7599.60     7128.01    289.91 o
   8   3   6      890.20     1008.00    115.86 o
   9   3   6      705.22      550.37     90.76 o
  10   3   6     1040.43      970.23    129.98 o
  11   3   6     4168.07     4023.31    280.79 o
  12   3   6      311.90      280.75     81.52 o
 -11   4   6      191.47      131.95     69.44 o
 -10   4   6      328.51      270.81     86.62 o
  -9   4   6     4780.90     4617.99    297.19 o
  -8   4   6       24.83        3.46     31.56 o
  -7   4   6     1271.72     1371.25    145.47 o
  -6   4   6     3209.69     3227.38    112.00 o
  -5   4   6    14380.27    14451.82    481.71 o
  -4   4   6     1216.43     1207.75     60.07 o
  -3   4   6     9774.40     9855.51    261.45 o
  -2   4   6     1004.50      941.79     49.91 o
  -1   4   6     9859.13     9876.43    154.44 o
   0   4   6     1182.13     1123.29     88.62 o
   1   4   6     9351.74     9480.87    276.80 o
   2   4   6      986.23      984.50     43.63 o
   3   4   6     9609.00     9583.81    220.87 o
   4   4   6     1325.55     1479.20     92.03 o
   5   4   6    14034.17    14340.66    416.74 o
   6   4   6     3367.06     3146.68    124.49 o
   7   4   6     1277.82     1224.19     84.37 o
   8   4   6       29.74       51.50     23.74 o
   9   4   6     4953.25     5055.43    199.85 o
  10   4   6      306.71      311.68     78.39 o
  11   4   6      247.04      184.85     62.69 o
 -11   5   6     2238.30     2294.30    233.26 o
 -10   5   6      944.24     1021.24    150.38 o
  -9   5   6      372.24      476.82    101.75 o
  -8   5   6     7567.90     7082.75    359.10 o
  -7   5   6     5690.00     5365.98    373.76 o
  -6   5   6     3220.48     3218.42    129.66 o
  -5   5   6       43.72       59.92     21.59 o
  -4   5   6      740.02      682.94     54.96 o
  -3   5   6     7353.15     7149.58    151.66 o
  -2   5   6     5867.72     5446.29     87.24 o
  -1   5   6      855.84      851.92     36.65 o
   0   5   6      149.45      158.41     38.84 o
   1   5   6      839.14      745.58     78.99 o
   2   5   6     6031.84     5728.75    226.87 o
   3   5   6     7185.80     7395.12    146.24 o
   4   5   6      879.79      857.65     50.30 o
   5   5   6       42.47       36.28     13.73 o
   6   5   6     3348.32     3463.12    143.57 o
   7   5   6     6007.29     6218.75    262.07 o
   8   5   6     7382.72     7432.89    226.10 o
   9   5   6      337.33      297.48     49.18 o
  10   5   6      971.54      940.67     92.37 o
  11   5   6     1957.54     2127.19    199.82 o
 -11   6   6      224.33      279.24     88.79 o
 -10   6   6     2567.57     2893.17    257.11 o
  -9   6   6       23.72      214.26     73.31 o
  -8   6   6     1751.34     1594.09    173.04 o
  -7   6   6      129.06      148.94     34.48 o
  -6   6   6     3033.30     2871.82    130.80 o
  -5   6   6     7624.17     7594.76    204.02 o
  -4   6   6    11981.96    11832.77    354.19 o
  -3   6   6     3798.54     3780.20     86.25 o
  -2   6   6      665.77      660.23     74.89 o
  -1   6   6      795.47      648.50     78.05 o
   0   6   6     6554.32     6272.81    172.21 o
   1   6   6      703.15      690.12    115.64 o
   2   6   6      665.41      646.01     73.60 o
   3   6   6     3724.05     3549.91    193.02 o
   4   6   6    11469.56    11498.07    353.10 o
   5   6   6     7550.94     7682.46    267.97 o
   6   6   6     3207.40     2987.38    177.36 o
   7   6   6      130.76      110.75     26.51 o
   8   6   6     1822.69     1839.22    163.48 o
   9   6   6       31.94       13.35     28.93 o
  10   6   6     2661.14     2315.58    208.90 o
 -10   7   6      244.41      174.58     74.19 o
  -9   7   6      132.84      168.08     71.40 o
  -8   7   6     3245.76     3238.53    251.95 o
  -7   7   6      304.63      448.75     93.77 o
  -6   7   6     6658.51     6425.97    153.46 o
  -5   7   6      767.28      834.97     53.54 o
  -4   7   6     7003.54     6555.13    237.93 o
  -3   7   6       43.73       30.00     12.40 o
  -2   7   6     7714.92     7744.79    136.51 o
  -1   7   6      133.10      116.25     23.78 o
   0   7   6     3187.26     2941.49    169.87 o
   1   7   6      133.11      115.33     38.27 o
   2   7   6     7630.57     7908.51    296.16 o
   3   7   6       58.99       79.75     39.05 o
   4   7   6     7333.95     7424.12    186.94 o
   5   7   6      791.24      805.96     84.51 o
   6   7   6     6739.54     6899.95    275.79 o
   7   7   6      285.90      323.37     68.08 o
   8   7   6     3104.94     3115.92    213.88 o
   9   7   6      140.36      184.57     59.81 o
  10   7   6      273.84      191.82     62.31 o
 -10   8   6     2557.70     2500.34    246.66 o
  -9   8   6     1342.55     1669.24    192.23 o
  -8   8   6     1572.22     1777.74    190.60 o
  -7   8   6      913.72      707.72    119.64 o
  -6   8   6     2052.39     2227.82    201.08 o
  -5   8   6     1854.77     1821.41    100.76 o
  -4   8   6     4753.79     4515.29    120.82 o
  -3   8   6      228.44      235.02     23.62 o
  -2   8   6     1288.27     1261.44     41.78 o
  -1   8   6     5365.11     5454.56    105.61 o
   0   8   6     7322.60     7066.47    281.77 o
   1   8   6     5435.27     5331.06    245.86 o
   2   8   6     1210.85     1157.71    117.56 o
   3   8   6      256.87      271.93     31.44 o
   4   8   6     4220.36     4239.39    164.69 o
   5   8   6     1762.97     1799.76     99.19 o
   6   8   6     2193.36     2229.27    155.56 o
   7   8   6      891.56      857.92    105.52 o
   8   8   6     1652.84     1712.44    160.63 o
   9   8   6     1329.07     1208.66    143.70 o
  10   8   6     2440.40     2067.49    200.62 o
  -9   9   6      459.35      427.21    106.06 o
  -8   9   6     1737.62     1663.27    189.78 o
  -7   9   6     3909.70     4188.07    288.33 o
  -6   9   6      534.68      508.33    102.43 o
  -5   9   6      509.12      436.47     61.73 o
  -4   9   6     1264.19     1138.44     49.87 o
  -3   9   6     3653.87     3506.35     85.62 o
  -2   9   6     3850.08     4026.33    108.75 o
  -1   9   6     1284.68     1426.20    117.28 o
   0   9   6      629.57      668.51     89.53 o
   1   9   6     1307.76     1165.87    120.08 o
   2   9   6     3986.80     4034.52    226.90 o
   3   9   6     3883.96     3938.99    118.95 o
   4   9   6     1338.22     1439.33     81.26 o
   5   9   6      524.41      553.79    103.31 o
   6   9   6      446.36      433.62     54.61 o
   7   9   6     4026.69     4109.64    176.48 o
   8   9   6     1600.63     1514.08    151.43 o
   9   9   6      459.99      411.51     90.33 o
  -8  10   6      300.75      295.88     92.69 o
  -7  10   6      159.32      186.06     65.62 o
  -6  10   6       79.77       36.75     41.23 o
  -5  10   6     2813.37     2795.00    107.87 o
  -4  10   6      295.85      266.60     32.60 o
  -3  10   6     1750.46     1743.43    183.46 o
  -2  10   6        9.22        2.29     34.52 o
  -1  10   6     7349.60     7488.94    148.75 o
   0  10   6      141.72      162.66     49.99 o
   1  10   6     7058.90     6564.95    297.19 o
   2  10   6       10.69        5.17     29.04 o
   3  10   6     1640.81     1883.48    164.14 o
   4  10   6      286.82      307.43     39.94 o
   5  10   6     2802.56     2977.80    261.86 o
   6  10   6       87.12       68.23     33.37 o
   7  10   6      165.77      107.86     35.45 o
   8  10   6      290.64      471.31     99.50 o
  -7  11   6     3964.98     3824.65    291.88 o
  -6  11   6      330.93      245.40     84.28 o
  -5  11   6        7.45       49.11     33.28 o
  -4  11   6       31.04       26.14     51.57 o
  -3  11   6     2573.97     2729.88    199.26 o
  -2  11   6      743.34      857.01    114.60 o
  -1  11   6     3728.89     3735.63    228.89 o
   0  11   6      221.62      191.40     59.91 o
   1  11   6     3539.48     3654.80    229.78 o
   2  11   6      737.22      814.57    112.74 o
   3  11   6     2395.52     2896.52    211.28 o
   4  11   6       39.61       -0.45     27.59 o
   5  11   6        4.20       21.19     31.27 o
   6  11   6      385.11      481.40    101.01 o
   7  11   6     4089.01     4271.99    294.53 o
  -6  12   6     2042.64     1880.40    204.27 o
  -5  12   6     2151.85     2192.20    212.62 o
  -4  12   6     1812.95     1714.55    124.62 o
  -3  12   6       80.47       70.75     32.34 o
  -2  12   6      134.95      127.01     51.45 o
  -1  12   6      899.88      918.58    121.33 o
   0  12   6     3123.13     2897.71    209.04 o
   1  12   6      913.02      838.65    115.53 o
   2  12   6      120.09      164.13     57.26 o
   3  12   6       74.74       83.69     40.27 o
   4  12   6     1796.37     1446.06    159.64 o
   5  12   6     2104.36     1949.32    190.21 o
   6  12   6     2151.49     2144.97    204.76 o
  -4  13   6     1036.56     1027.84     99.53 o
  -3  13   6      933.83      756.92    153.59 o
  -2  13   6     4126.49     4403.07    271.84 o
  -1  13   6      268.28      333.88     81.66 o
   0  13   6      337.69      346.45     82.74 o
   1  13   6      258.43      238.27     70.83 o
   2  13   6     3915.86     4000.10    261.51 o
   3  13   6      896.71      738.21    117.45 o
   4  13   6     1106.57     1182.50    149.05 o
   1   0   7    14314.65    14189.33    165.18 o
   2   0   7    15246.54    15038.60    590.30 o
   3   0   7    11680.08    12640.89    303.01 o
   4   0   7     8467.79     8737.05    196.42 o
   5   0   7     2586.52     2711.81     93.25 o
   6   0   7     2296.43     2409.82    169.14 o
   7   0   7     1738.01     1715.14    151.13 o
   8   0   7     3165.96     3218.72    222.13 o
   9   0   7     1468.50     1241.36    144.72 o
  10   0   7      115.99       75.73     47.02 o
  11   0   7     2619.02     2686.70    238.17 o
  12   0   7     2386.98     2451.13    240.01 o
 -12   1   7      254.18      286.11     83.23 o
 -11   1   7     1119.18     1065.36    157.08 o
 -10   1   7     2570.00     2663.06    228.44 o
  -9   1   7     1957.96     1948.19    185.20 o
  -8   1   7     1306.03     1345.60    145.56 o
  -7   1   7     2136.15     2308.79    180.04 o
  -6   1   7     6601.67     6327.04    189.92 o
  -5   1   7     5518.57     5460.59    165.07 o
  -4   1   7     7389.84     7656.70    171.80 o
  -3   1   7     5620.76     5407.19    108.49 o
  -2   1   7     2040.13     1968.26     69.51 o
  -1   1   7     2416.30     2344.65     56.10 o
   0   1   7    14508.74    14104.63    163.33 o
   1   1   7     2407.45     2373.04     96.74 o
   2   1   7     2193.93     2401.61    119.70 o
   3   1   7     5756.71     5943.30    147.81 o
   4   1   7     8189.42     9122.73    202.06 o
   5   1   7     5250.38     5209.51    131.04 o
   6   1   7     6667.91     6204.04    267.68 o
   7   1   7     2050.13     2118.76    165.58 o
   8   1   7     1276.08     1327.65    138.90 o
   9   1   7     1947.82     1970.13    178.93 o
  10   1   7     2500.01     2508.85    213.65 o
  11   1   7     1122.68     1057.70    148.25 o
  12   1   7      234.52      204.54     74.99 o
 -12   2   7      171.73      151.03     71.05 o
 -11   2   7     1924.55     1962.64    207.00 o
 -10   2   7     2630.31     2796.41    236.49 o
  -9   2   7     1900.77     2408.00    209.33 o
  -8   2   7     5482.83     5164.11    292.48 o
  -7   2   7     7071.14     7162.37    328.50 o
  -6   2   7     2873.60     2824.17    125.36 o
  -5   2   7       78.41      125.83     27.94 o
  -4   2   7     4678.02     4661.62    133.64 o
  -3   2   7     9295.71     9438.80    146.51 o
  -2   2   7     4836.19     4804.98    215.27 o
  -1   2   7     9552.51     9618.85    116.92 o
   0   2   7     3510.92     3500.94     69.01 o
   1   2   7     9431.70     9412.03    129.70 o
   2   2   7     4903.27     4898.06    154.09 o
   3   2   7     9234.64     9558.02    285.55 o
   4   2   7     4671.22     4836.15    141.56 o
   5   2   7      124.04      132.53     26.70 o
   6   2   7     2670.89     2559.63    165.35 o
   7   2   7     6791.12     7344.28    304.23 o
   8   2   7     5281.57     4999.78    265.31 o
   9   2   7     1851.64     1911.50    175.21 o
  10   2   7     2768.53     2457.36    211.53 o
  11   2   7     2031.51     1643.70    182.21 o
  12   2   7      225.96      257.17     78.34 o
 -11   3   7      163.57      275.85     86.55 o
 -10   3   7       13.17      -17.73     41.26 o
  -9   3   7     8468.87     8416.12    404.05 o
  -8   3   7     2333.43     2288.22    196.03 o
  -7   3   7     1550.81     1652.60    162.16 o
  -6   3   7     1602.35     1400.06    142.70 o
  -5   3   7     3321.31     3688.76    216.87 o
  -4   3   7      510.27      518.28     43.59 o
  -3   3   7     5172.52     5084.94    102.53 o
  -2   3   7     4238.43     4218.12     81.35 o
  -1   3   7    11073.99    10801.00    114.28 o
   0   3   7      637.03      552.79     62.13 o
   1   3   7    11278.28    11326.04    300.23 o
   2   3   7     4344.60     4409.47    112.82 o
   3   3   7     5197.26     5208.80    172.88 o
   4   3   7      622.20      650.68     51.03 o
   5   3   7     3256.07     3232.69    166.13 o
   6   3   7     1546.37     1710.88    130.71 o
   7   3   7     1554.10     1406.74    127.88 o
   8   3   7     2305.91     2440.71    180.63 o
   9   3   7     8675.22     8218.77    362.40 o
  10   3   7       13.76        2.65     32.03 o
  11   3   7      190.63      206.79     69.73 o
 -11   4   7     2338.25     2523.70    243.56 o
 -10   4   7     1156.57     1078.47    156.39 o
  -9   4   7      659.45      666.90    115.16 o
  -8   4   7     2838.52     3060.38    232.61 o
  -7   4   7     8236.44     8344.81    372.48 o
  -6   4   7     6476.82     6978.99    329.68 o
  -5   4   7      476.80      437.68     77.37 o
  -4   4   7     5424.02     5395.89    153.80 o
  -3   4   7     3706.71     3829.30     87.17 o
  -2   4   7     4527.35     4437.73     80.61 o
  -1   4   7    11708.55    11403.63    178.89 o
   0   4   7     5998.76     6476.77    228.71 o
   1   4   7    11630.99    11810.89    171.60 o
   2   4   7     4289.67     4347.78    103.30 o
   3   4   7     3741.60     4009.32    112.79 o
   4   4   7     5235.92     5274.03    183.85 o
   5   4   7      402.88      427.69     58.25 o
   6   4   7     6846.14     6872.76    260.39 o
   7   4   7     7923.32     8075.35    307.57 o
   8   4   7     2963.94     2713.99    188.09 o
   9   4   7      643.34      696.46    103.44 o
  10   4   7     1046.00      882.86    125.01 o
  11   4   7     2486.14     2656.77    225.19 o
 -11   5   7     1743.01     2061.40    226.66 o
 -10   5   7     1732.40     1844.46    204.10 o
  -9   5   7     1150.78     1427.27    172.02 o
  -8   5   7     2367.65     2416.23    212.39 o
  -7   5   7      309.78      330.45     79.70 o
  -6   5   7     6372.25     5950.63    310.43 o
  -5   5   7     3208.44     3347.78    219.74 o
  -4   5   7      330.11      351.66     45.01 o
  -3   5   7     2237.82     2287.71    104.99 o
  -2   5   7     3868.07     3930.73     81.51 o
  -1   5   7     6406.78     6495.97    118.51 o
   0   5   7    11705.21    10578.67    317.15 o
   1   5   7     6468.04     6409.61    244.47 o
   2   5   7     3601.31     3788.51    183.87 o
   3   5   7     2198.45     2353.25     79.86 o
   4   5   7      330.73      369.41     44.19 o
   5   5   7     3351.34     3483.71    157.80 o
   6   5   7     6831.66     7400.81    262.23 o
   7   5   7      318.15      303.88     58.67 o
   8   5   7     2440.07     2412.77    175.02 o
   9   5   7     1080.99     1092.00    128.08 o
  10   5   7     1737.80     1721.62    171.74 o
  11   5   7     1761.10     1861.08    189.72 o
 -11   6   7     1261.76     1176.67    177.80 o
 -10   6   7      757.76      983.76    151.54 o
  -9   6   7      791.47      912.60    141.65 o
  -8   6   7     4471.37     4250.37    287.44 o
  -7   6   7      527.25      403.69     88.48 o
  -6   6   7     1826.67     1753.80    170.79 o
  -5   6   7     2363.98     2377.63    125.82 o
  -4   6   7     2809.85     2731.34     82.53 o
  -3   6   7     4074.16     3921.37     86.20 o
  -2   6   7     7986.59     7694.85     71.83 o
  -1   6   7     3547.53     3549.91    184.66 o
   0   6   7      767.96      817.61     89.60 o
   1   6   7     3203.75     3253.04    179.47 o
   2   6   7     7846.35     7752.69    288.91 o
   3   6   7     3942.85     3992.72    211.28 o
   4   6   7     2809.81     3027.36    188.95 o
   5   6   7     2351.25     2461.79    124.74 o
   6   6   7     1762.33     1998.34    128.23 o
   7   6   7      616.55      533.64     75.32 o
   8   6   7     4518.85     4342.70    229.81 o
   9   6   7      828.44      945.83    118.26 o
 -10   7   7     1395.06     1334.34    185.72 o
  -9   7   7      841.91      794.41    140.06 o
  -8   7   7     1107.71      782.45    131.93 o
  -7   7   7     2103.75     1901.43    190.21 o
  -6   7   7     3673.06     3969.28    264.19 o
  -5   7   7       61.86       45.98     23.23 o
  -4   7   7     8711.08     8712.87    154.44 o
  -3   7   7     3866.90     3927.40    105.31 o
  -2   7   7      772.85      733.82     33.87 o
  -1   7   7     1033.58     1043.42    105.28 o
   0   7   7     5402.20     5539.16    244.56 o
   1   7   7     1087.67     1125.83    111.02 o
   2   7   7      834.78      850.01     98.89 o
   3   7   7     3875.80     3704.32    211.66 o
   4   7   7     8556.64     8588.03    341.61 o
   5   7   7       58.74      132.95     49.54 o
   7   7   7     2164.96     2385.71    173.04 o
  -9   8   7     1089.40     1029.73    153.37 o
  -8   8   7     1681.16     1595.38    186.40 o
  -7   8   7     1444.68     1526.14    174.56 o
  -6   8   7     1939.43     2132.56    199.25 o
  -5   8   7      142.99       89.91     43.62 o
  -4   8   7     2091.29     2076.98     87.83 o
  -3   8   7     2076.72     2035.07     57.78 o
  -2   8   7     5910.44     5709.29    107.75 o
  -1   8   7     5637.95     5738.16    259.08 o
   0   8   7     1165.96     1230.91    120.46 o
   1   8   7     5777.28     5793.17    265.59 o
   2   8   7     5714.41     5464.14    262.29 o
   3   8   7     2231.54     2017.32    161.71 o
   4   8   7     2162.90     2197.72    175.23 o
   5   8   7      101.93       57.76     40.34 o
   6   8   7     2109.51     2301.67    194.30 o
   7   8   7     1353.43     1193.48    122.63 o
   8   8   7     1711.95     1769.57    162.71 o
  -9   9   7     2608.02     2554.51    248.61 o
  -8   9   7      322.91      323.94     88.96 o
  -7   9   7      625.14      482.34    107.73 o
  -6   9   7     1076.07     1034.03    144.86 o
  -5   9   7     3029.96     2743.12    217.92 o
  -4   9   7     2386.66     2343.49    168.51 o
  -3   9   7      723.98      692.70     45.68 o
  -2   9   7      874.26      876.62     39.43 o
  -1   9   7     3248.36     3331.94    203.39 o
   0   9   7     1390.91     1445.82    134.90 o
   1   9   7     3315.10     3480.64    213.84 o
   2   9   7     1021.38      826.20    107.66 o
   3   9   7      867.34      578.76     91.90 o
   4   9   7     2444.98     2209.52    181.36 o
   5   9   7     2924.78     3029.31    220.59 o
   6   9   7     1048.05      926.61    129.51 o
   7   9   7      579.42      561.61     65.98 o
  -8  10   7      518.45      465.86    110.40 o
  -7  10   7     3699.60     3928.66    295.69 o
  -6  10   7      799.71      730.18    126.05 o
  -5  10   7      233.33      339.51     59.18 o
  -4  10   7      537.72      515.66     67.00 o
  -3  10   7     3263.22     3154.89    211.42 o
  -2  10   7      153.72      181.70     53.67 o
  -1  10   7     2480.45     2542.99    186.77 o
   0  10   7     6197.97     5911.55    287.03 o
   1  10   7     2484.81     2801.20    198.57 o
   2  10   7      121.07      147.22     56.58 o
   3  10   7     3516.88     3536.61    232.38 o
   4  10   7      535.53      466.15     90.65 o
   5  10   7      206.57      126.31     57.71 o
   6  10   7      848.60      871.61    128.50 o
   7  10   7     3569.98     3985.40    282.04 o
   8  10   7      555.30      681.79    125.56 o
  -7  11   7      228.79      288.70     86.11 o
  -6  11   7      608.53      692.20    123.53 o
  -5  11   7     2287.01     2294.20    303.58 o
  -4  11   7      110.45      108.60     35.72 o
  -3  11   7      129.81      147.77     57.98 o
  -2  11   7     1994.29     2165.61    180.13 o
  -1  11   7     2369.20     2237.68    182.57 o
   0  11   7     3230.06     3411.56    224.66 o
   1  11   7     2357.24     2368.02    189.08 o
   2  11   7     1896.42     2139.55    183.62 o
   3  11   7      102.08       73.58     45.59 o
   4  11   7      126.69      159.07     56.15 o
   5  11   7     2350.50     2481.69    213.12 o
   6  11   7      690.33      748.41    124.52 o
   7  11   7      227.87      234.87     82.03 o
  -5  12   7     2603.41     2930.00    170.54 o
  -4  12   7      719.07      664.58     94.68 o
  -3  12   7     3711.84     3800.67    251.41 o
  -2  12   7     3595.54     3470.23    236.02 o
  -1  12   7       56.71       61.95     42.96 o
   0  12   7      641.45      714.92    110.41 o
   1  12   7       43.63       14.99     44.37 o
   2  12   7     3517.10     3717.91    250.71 o
   3  12   7     3825.97     3901.13    261.61 o
   4  12   7      660.29      583.61    104.93 o
   5  12   7     2717.79     2993.91    244.66 o
  -3  13   7      851.85      854.11     95.73 o
  -2  13   7      544.42      473.70     95.86 o
  -1  13   7      700.33      765.81    118.23 o
   0  13   7     1900.68     1711.90    171.38 o
   1  13   7      674.23      583.69    102.91 o
   2  13   7      561.65      754.60    119.62 o
   3  13   7      788.63      887.40    131.92 o
   0   0   8       10.62       14.98     10.32 o
   1   0   8     5001.06     4823.07     91.99 o
   2   0   8     4941.09     5643.27    105.64 o
   3   0   8    10780.19    11089.83    290.03 o
   4   0   8    12847.92    13141.51    253.95 o
   5   0   8     1171.74     1201.15     63.56 o
   6   0   8     2377.05     2407.59    174.00 o
   7   0   8    12465.86    12380.24    427.78 o
   8   0   8        2.16      -33.03     33.03 o
   9   0   8     1090.30     1405.21    160.50 o
  10   0   8      147.42      270.15     76.66 o
  11   0   8     1844.02     2019.40    209.60 o
  12   0   8        1.27      -45.56     45.56 o
 -11   1   8      187.78      191.17     69.11 o
 -10   1   8     1777.17     1734.46    186.79 o
  -9   1   8     3087.44     3540.32    254.97 o
  -8   1   8     1358.96     1337.27    148.46 o
  -7   1   8     1343.18     1403.44    144.25 o
  -6   1   8      885.61      839.69    106.63 o
  -5   1   8     8213.49     8175.66    169.80 o
  -4   1   8      304.59      261.46     34.95 o
  -3   1   8    14295.58    14291.33    234.56 o
  -2   1   8     1323.15     1289.71     58.95 o
  -1   1   8     3126.47     3024.57     68.48 o
   0   1   8     8706.53     8688.20    127.65 o
   1   1   8     3383.87     3366.57     76.72 o
   2   1   8     1454.15     1422.14     52.29 o
   3   1   8    14309.30    14313.00    251.74 o
   4   1   8      214.48      234.41     46.22 o
   5   1   8     8203.26     7907.98    203.79 o
   6   1   8      828.09      828.38     97.63 o
   7   1   8     1422.44     1702.64    150.07 o
   8   1   8     1428.93     1407.96    147.28 o
   9   1   8     3095.07     2880.99    219.84 o
  10   1   8     1806.92     1737.88    179.66 o
  11   1   8      187.83      225.08     81.96 o
 -11   2   8      937.01     1021.70    157.36 o
 -10   2   8     1303.59     1142.95    155.96 o
  -9   2   8     1077.59     1110.37    146.80 o
  -8   2   8     4929.20     4976.75    291.80 o
  -7   2   8     6445.65     6101.12    308.22 o
  -6   2   8     3098.91     3264.96    137.80 o
  -5   2   8      426.37      451.97     38.26 o
  -4   2   8     2122.92     2207.92     91.15 o
  -3   2   8      893.07      948.32     44.85 o
  -2   2   8     9445.84     9259.69    165.81 o
  -1   2   8     4668.19     4550.56    103.56 o
   0   2   8     3410.46     3191.18     95.44 o
   1   2   8     4545.47     4488.16     89.13 o
   2   2   8    10009.15     9675.46    199.42 o
   3   2   8      755.10      795.51    133.15 o
   4   2   8     2259.47     2575.13    105.51 o
   5   2   8      415.60      246.44     50.21 o
   6   2   8     2885.15     3335.49    193.18 o
   7   2   8     6292.44     6655.21    295.86 o
   8   2   8     4674.25     4217.03    246.64 o
   9   2   8     1136.92     1577.25    160.75 o
  10   2   8     1397.17     1236.21    151.28 o
  11   2   8     1012.16     1098.20    151.45 o
 -11   3   8     1766.65     1925.24    209.96 o
 -10   3   8     7709.87     8699.94    438.30 o
  -9   3   8      242.60      265.45     77.58 o
  -8   3   8     3928.26     3822.84    260.01 o
  -7   3   8     3432.44     3425.05    236.97 o
  -6   3   8     1160.62     1134.55    103.64 o
  -5   3   8      692.11      652.81     56.88 o
  -4   3   8      709.79      684.66     51.22 o
  -3   3   8      776.07      710.64     49.79 o
  -2   3   8      529.99      630.72     31.56 o
  -1   3   8     4430.46     4314.03     68.09 o
   0   3   8    36961.84    36883.31    598.26 o
   1   3   8     4312.34     4323.98    131.76 o
   2   3   8      507.19      565.33     35.98 o
   3   3   8      641.60      686.69     41.98 o
   4   3   8      776.02      755.29     74.04 o
   5   3   8      733.40      609.78     73.04 o
   6   3   8     1205.64     1185.15    110.69 o
   7   3   8     3385.43     3719.12    211.94 o
   8   3   8     3920.37     4432.54    248.04 o
   9   3   8      261.80      273.66     69.22 o
  10   3   8     7815.06     7639.32    371.59 o
  11   3   8     1803.46     1494.71    173.06 o
 -11   4   8      880.09     1023.45    159.03 o
 -10   4   8     2039.65     2062.68    214.64 o
  -9   4   8     2081.28     2041.86    201.88 o
  -8   4   8     6613.78     6265.95    341.72 o
  -7   4   8      985.76      888.64    125.27 o
  -6   4   8     1205.97     1132.88    133.83 o
  -5   4   8      586.46      481.09     48.76 o
  -4   4   8     1996.83     2031.26     85.60 o
  -3   4   8      279.70      310.45     25.00 o
  -2   4   8    11179.94    10901.90    158.52 o
  -1   4   8    10808.97    10518.94    179.16 o
   0   4   8     8931.47     8833.99    282.96 o
   1   4   8    10938.78    11065.12    191.06 o
   2   4   8    10990.54    10930.80    189.22 o
   3   4   8      286.74      286.31     31.88 o
   4   4   8     2124.60     2251.27    121.54 o
   5   4   8      476.34      403.66     57.52 o
   6   4   8     1005.33     1108.34    103.04 o
   7   4   8     1009.55      957.23    105.11 o
   8   4   8     6560.48     6850.22    305.42 o
   9   4   8     2242.20     2199.17    182.91 o
  10   4   8     2045.46     1773.19    175.78 o
  11   4   8      828.05      768.74    126.93 o
 -11   5   8      476.46      498.87    113.95 o
 -10   5   8     3525.07     3832.80    295.87 o
  -9   5   8     4497.20     4636.42    312.59 o
  -8   5   8     5189.44     5202.18    318.97 o
  -7   5   8      275.60      319.57     77.98 o
  -6   5   8      153.89      149.34     59.99 o
  -5   5   8     2319.42     2259.04    122.60 o
  -4   5   8     1544.92     1385.15     81.87 o
  -3   5   8     4626.15     4778.22     98.02 o
  -2   5   8     2589.65     2427.11     41.29 o
  -1   5   8     2775.39     2825.86     79.09 o
   0   5   8    19442.33    19212.80    461.42 o
   1   5   8     2825.88     2632.13    159.71 o
   2   5   8     2646.18     2649.68    156.92 o
   3   5   8     4686.65     5047.63    124.28 o
   4   5   8     1326.03     1303.82     69.86 o
   5   5   8     2651.30     2828.07    143.15 o
   6   5   8      232.18      214.83     45.42 o
   7   5   8      306.86      399.29     66.18 o
   8   5   8     5118.96     5241.84    261.25 o
   9   5   8     4529.03     4880.96    270.34 o
  10   5   8     3314.40     3227.94    233.46 o
  11   5   8      476.18      543.94    109.40 o
 -10   6   8      725.98      822.96    144.52 o
  -9   6   8      439.74      485.13    109.24 o
  -8   6   8      385.35      391.02     92.97 o
  -7   6   8     4895.76     5240.38    317.35 o
  -6   6   8     4351.04     4239.86    271.57 o
  -5   6   8      503.11      496.76     72.42 o
  -4   6   8      437.09      494.01     35.63 o
  -3   6   8     7027.24     7079.36     96.35 o
  -2   6   8      571.71      563.67     70.55 o
  -1   6   8     3129.75     3180.84    180.00 o
   0   6   8     4470.90     4097.29    205.38 o
   1   6   8     3157.71     3110.68    181.57 o
   2   6   8      620.49      532.10     78.64 o
   3   6   8     6811.50     6737.38    285.79 o
   4   6   8      478.65      498.81     40.68 o
   5   6   8      476.49      500.27     56.77 o
   6   6   8     4294.12     4394.62    193.27 o
   7   6   8     5203.30     5426.89    238.71 o
   8   6   8      377.02      340.21     64.99 o
   9   6   8      386.75      401.60     81.89 o
  10   6   8      792.37      779.96    114.59 o
 -10   7   8        4.94       -7.83     30.11 o
  -9   7   8     2134.95     2379.72    234.94 o
  -8   7   8      165.83      139.74     63.42 o
  -7   7   8       45.27       96.56     54.91 o
  -6   7   8     2331.02     2459.91    213.41 o
  -5   7   8     6601.41     7033.07    226.22 o
  -4   7   8      345.33      340.23     28.82 o
  -3   7   8     1243.31     1183.00     43.16 o
  -2   7   8     3364.69     3238.03    192.51 o
  -1   7   8     4073.71     3600.62    200.97 o
   0   7   8       10.54       -2.07     26.63 o
   1   7   8     4002.66     3749.70    208.31 o
   2   7   8     3668.11     3670.66    211.46 o
   3   7   8     1146.48     1217.07    126.63 o
   4   7   8      345.12      404.48     77.72 o
   5   7   8     6189.35     6879.25    322.51 o
  -9   8   8      295.99      627.26    128.86 o
  -8   8   8     1403.50     1598.96    191.07 o
  -7   8   8     1927.66     1940.50    204.05 o
  -6   8   8      367.34      383.18     89.88 o
  -5   8   8     1239.42     1199.43     99.82 o
  -4   8   8     2809.39     2582.07     94.53 o
  -3   8   8     4678.10     4729.93    128.10 o
  -2   8   8     2740.84     2697.02    182.90 o
  -1   8   8     1133.70     1188.14    119.89 o
   0   8   8      309.70      257.21     61.57 o
   1   8   8     1113.77     1068.26    116.44 o
   2   8   8     2939.12     2788.28    189.93 o
   3   8   8     4673.97     4850.05    258.79 o
   4   8   8     2899.63     3065.83    212.13 o
   5   8   8     1284.68     1126.26    133.59 o
   6   8   8      330.07      322.99     77.25 o
   7   8   8     1907.34     1949.95    189.13 o
  -8   9   8      865.62      948.53    147.35 o
  -7   9   8      615.92      671.59    126.45 o
  -6   9   8     3244.88     3556.19    271.05 o
  -5   9   8     2625.99     2781.23    153.88 o
  -4   9   8     4936.97     4825.31    134.49 o
  -3   9   8     1179.01     1123.96     90.35 o
  -2   9   8     1228.38     1291.80    132.53 o
  -1   9   8     1233.40     1045.00    118.59 o
   0   9   8     3067.93     3128.31    204.10 o
   1   9   8     1240.84      960.07    114.65 o
   2   9   8     1359.48     1448.80    142.93 o
   3   9   8     1316.62     1311.16    140.10 o
   4   9   8     5075.66     5059.27    283.91 o
   5   9   8     2613.68     2673.24    212.02 o
   6   9   8     3039.45     3442.51    249.74 o
   7   9   8      623.19      585.97    107.70 o
   8   9   8      865.67     1189.83    154.98 o
  -8  10   8     3180.44     3480.19    290.83 o
  -7  10   8       76.31       82.40     49.35 o
  -6  10   8     1776.13     1859.62    201.01 o
  -5  10   8      933.86      867.11     88.88 o
  -4  10   8       15.25       97.00     52.42 o
  -3  10   8      341.68      421.77     84.28 o
  -2  10   8     5626.82     6082.33    298.62 o
  -1  10   8      531.09      379.68     80.66 o
   0  10   8       94.07       59.66     47.75 o
   1  10   8      618.14      478.40     88.43 o
   2  10   8     5641.44     5426.76    288.94 o
   3  10   8      385.12      454.77     88.47 o
   4  10   8       10.35      -22.04     33.21 o
   5  10   8      815.96      844.15    124.31 o
   6  10   8     1713.61     1888.07    189.20 o
   7  10   8       73.86       78.03     48.94 o
   8  10   8     3283.45     3315.91    272.22 o
  -6  11   8     2265.04     2350.35    234.09 o
  -5  11   8       45.69        1.37     38.19 o
  -4  11   8     3052.35     2873.69    162.25 o
  -3  11   8     1002.33     1195.76    141.83 o
  -2  11   8      891.95      939.96    122.47 o
  -1  11   8     1277.35     1548.48    155.86 o
   0  11   8     3087.59     2938.19    215.78 o
   1  11   8     1280.34     1507.51    155.87 o
   2  11   8      840.07      790.31    114.70 o
   3  11   8      959.58     1020.40    134.63 o
   4  11   8     2820.72     2665.08    219.12 o
   5  11   8       70.18       37.91     33.59 o
   6  11   8     2349.91     2694.24    232.78 o
  -5  12   8      570.93      570.15     85.15 o
  -4  12   8      264.83      238.77     53.35 o
  -3  12   8     1073.33     1040.45    135.46 o
  -2  12   8     1359.26     1388.08    156.45 o
  -1  12   8     1578.33     1438.04    155.10 o
   0  12   8     1954.73     2127.38    187.75 o
   1  12   8     1600.94     1777.47    173.10 o
   2  12   8     1239.36     1219.89    148.27 o
   3  12   8     1013.37      976.71    137.42 o
   4  12   8      306.94      121.66     53.31 o
   5  12   8      553.29      639.04    120.65 o
  -3  13   8      353.18      461.93    102.82 o
  -2  13   8      670.67      588.39    109.51 o
  -1  13   8     2141.20     2166.24    200.84 o
   0  13   8       21.85       64.09     47.10 o
   1  13   8     2028.56     2161.29    200.80 o
   2  13   8      741.84      792.13    124.97 o
   3  13   8      281.11      439.89    102.00 o
   1   0   9    22508.83    22149.70    240.53 o
   2   0   9      204.10      159.52     29.43 o
   3   0   9     1422.69     1470.39    101.27 o
   4   0   9        0.50      -14.06     29.71 o
   5   0   9    10261.81    10705.27    252.42 o
   6   0   9      311.90      301.79     63.97 o
   7   0   9       33.32        9.91     32.36 o
   8   0   9     1116.12     1097.54    133.07 o
   9   0   9     6147.42     6025.58    331.98 o
  10   0   9     1228.21     1182.00    156.15 o
  11   0   9     1618.57     1410.04    177.93 o
 -11   1   9     2024.23     2223.65    225.13 o
 -10   1   9      375.28      321.95     77.56 o
  -9   1   9     1485.06     1255.31    154.05 o
  -8   1   9     2501.94     2341.27    198.08 o
  -7   1   9    10396.65    10488.01    411.02 o
  -6   1   9     1946.56     1969.58    166.46 o
  -5   1   9      710.32      685.58     65.54 o
  -4   1   9     1076.04      992.63     95.27 o
  -3   1   9     7841.17     7933.76    171.66 o
  -2   1   9     2506.95     2350.52     90.61 o
  -1   1   9     4776.69     4591.75     90.83 o
   0   1   9       57.11       59.28     14.40 o
   1   1   9     4684.98     4511.50    132.01 o
   2   1   9     2452.18     2354.70     79.08 o
   3   1   9     8466.20     8703.92    272.57 o
   4   1   9     1119.26     1186.08    127.41 o
   5   1   9      758.84      773.97     92.87 o
   6   1   9     1990.02     1767.80    146.59 o
   7   1   9     9947.74    10552.30    391.82 o
   8   1   9     2671.74     2563.24    200.73 o
   9   1   9     1533.16     1562.27    163.95 o
  10   1   9      348.62      335.05     81.61 o
  11   1   9     2154.92     2106.72    211.19 o
 -11   2   9      540.61      637.79    126.05 o
 -10   2   9     2388.69     2227.11    218.61 o
  -9   2   9     4515.85     4708.18    302.75 o
  -8   2   9     1851.18     1933.91    185.03 o
  -7   2   9      728.28      525.22     93.65 o
  -6   2   9     5407.38     5411.80    287.18 o
  -5   2   9     2024.11     2110.88     85.11 o
  -4   2   9     5534.52     5460.59    206.40 o
  -3   2   9     1535.20     1420.83     67.81 o
  -2   2   9      655.63      748.88     47.85 o
  -1   2   9    11445.40    11400.12    145.19 o
   0   2   9    14423.62    14094.74    180.99 o
   1   2   9    11738.31    11913.67    164.52 o
   2   2   9      671.11      777.17     55.91 o
   3   2   9     1711.48     1778.45     70.33 o
   4   2   9     5900.51     6200.86    287.86 o
   5   2   9     2120.65     2033.16    143.26 o
   6   2   9     5269.15     5478.47    253.34 o
   7   2   9      750.81      833.87    106.65 o
   8   2   9     1747.01     1929.40    168.73 o
   9   2   9     4570.29     4150.13    263.27 o
  10   2   9     2488.32     2532.56    219.44 o
  11   2   9      527.26      463.14     99.24 o
 -11   3   9      105.68       23.74     47.82 o
 -10   3   9     1315.76     1190.05    163.86 o
  -9   3   9      663.70      727.75    123.54 o
  -8   3   9     9707.74    10356.76    442.66 o
  -7   3   9      869.29      798.77    119.80 o
  -6   3   9     4128.07     4218.66    160.29 o
  -5   3   9      388.87      343.60     34.86 o
  -4   3   9     4110.84     4098.64    127.64 o
  -3   3   9      246.41      227.29     31.80 o
  -2   3   9    17217.80    16758.09    224.69 o
  -1   3   9     1522.94     1458.04     40.75 o
   0   3   9     2180.67     2045.09     54.56 o
   1   3   9     1447.94     1454.92     78.37 o
   2   3   9    17086.87    17395.60    232.07 o
   3   3   9      270.66      350.73     38.79 o
   4   3   9     3752.36     3857.46    176.89 o
   5   3   9      401.69      311.46     55.57 o
   6   3   9     3878.04     3534.43    196.56 o
   7   3   9      861.08      883.94    105.87 o
   8   3   9     9638.14    10008.09    384.03 o
   9   3   9      661.86      498.88     92.64 o
  10   3   9     1262.49     1280.01    154.05 o
  11   3   9       90.85       29.70     41.72 o
 -11   4   9      212.38      154.50     75.62 o
 -10   4   9     2561.63     2707.68    248.42 o
  -9   4   9      646.32      603.12    115.41 o
  -8   4   9     1639.20     1749.17    183.89 o
  -7   4   9     1126.18     1220.49    150.42 o
  -6   4   9     5721.60     5705.76    186.71 o
  -5   4   9     3284.33     3522.91    133.47 o
  -4   4   9     3189.18     3269.03    119.48 o
  -3   4   9      454.37      457.88     50.91 o
  -2   4   9      582.38      655.34     44.58 o
  -1   4   9      205.36      189.75     24.04 o
   0   4   9    25568.83    26891.77    399.02 o
   1   4   9      203.50      166.06     30.85 o
   2   4   9      565.14      587.01     76.97 o
   3   4   9      464.44      482.15     72.43 o
   4   4   9     3177.26     3316.66    159.41 o
   5   4   9     3471.85     3552.97    174.52 o
   6   4   9     5657.94     5695.75    242.01 o
   7   4   9     1158.30      975.85    107.53 o
   8   4   9     1613.90     1540.52    144.24 o
   9   4   9      626.25      640.59    101.33 o
  10   4   9     2646.31     2391.69    204.97 o
  11   4   9      184.31      149.70     60.61 o
 -10   5   9      713.72      889.61    145.56 o
  -9   5   9     1596.91     1388.81    175.89 o
  -8   5   9     3498.23     3369.30    262.61 o
  -7   5   9     3526.70     3867.25    270.78 o
  -6   5   9     4321.27     4551.69    165.83 o
  -5   5   9     1233.98     1095.55     62.06 o
  -4   5   9     2623.96     2396.60     92.82 o
  -3   5   9     2679.53     2677.45     72.07 o
  -2   5   9     4082.58     3787.29     78.44 o
  -1   5   9     4607.42     4583.02    110.58 o
   0   5   9      179.02      191.39     18.46 o
   1   5   9     4862.20     4630.82    112.77 o
   2   5   9     4090.90     4084.99    217.50 o
   3   5   9     2750.52     2848.37     95.24 o
   4   5   9     2521.27     2617.42    102.13 o
   5   5   9     1203.01     1252.36     95.74 o
   6   5   9     4572.25     4610.73    208.64 o
   7   5   9     3515.01     3596.43    200.55 o
   8   5   9     3601.93     3930.02    226.49 o
   9   5   9     1488.85     1509.85    152.35 o
  10   5   9      652.68      527.31     95.65 o
 -10   6   9      478.58      522.54    126.03 o
  -9   6   9     3051.98     3446.53    280.29 o
  -8   6   9      483.49      630.57    117.02 o
  -7   6   9      677.51      806.92    130.59 o
  -6   6   9      152.89      138.11     56.04 o
  -5   6   9    10507.06    10149.16    265.08 o
  -4   6   9     2250.05     2149.91     65.12 o
  -3   6   9     2337.23     2318.89     49.62 o
  -2   6   9      833.16      781.88     48.37 o
  -1   6   9     6599.14     6222.36    110.06 o
   0   6   9        6.83        1.72     30.50 o
   1   6   9     6482.53     6507.50    274.32 o
   2   6   9      842.42      740.08     95.20 o
   3   6   9     2159.07     2156.92     97.18 o
   4   6   9     2286.76     2381.67     90.66 o
   5   6   9    10713.09    10860.69    233.16 o
   6   6   9      110.68      102.26     30.78 o
   7   6   9      689.36      695.95     85.08 o
   8   6   9      435.70      489.93     80.10 o
   9   6   9     3140.37     2857.42    203.80 o
  10   6   9      471.43      407.46     80.97 o
  -9   7   9      108.13      168.46     75.64 o
  -8   7   9      156.90       35.36     44.52 o
  -7   7   9     5841.38     6218.60    364.15 o
  -6   7   9      108.18      108.63     55.59 o
  -5   7   9      405.92      346.97     55.04 o
  -4   7   9       38.89       38.67      9.13 o
  -3   7   9     8966.25     8622.26    149.46 o
  -2   7   9     1475.77     1439.67    133.48 o
  -1   7   9     3340.85     3079.62    191.13 o
   0   7   9      919.80      766.71     98.20 o
   1   7   9     3596.17     3502.44    207.62 o
   2   7   9     1423.48     1434.55    137.09 o
   3   7   9     9313.65     9921.56    374.98 o
   4   7   9       33.25      -31.31     33.84 o
   5   7   9      359.32      442.79     85.78 o
   6   7   9      118.82       64.30     41.71 o
  -9   8   9     1774.64     1919.19    216.71 o
  -8   8   9      507.55      480.99    108.34 o
  -7   8   9      142.61      190.68     74.62 o
  -6   8   9     2070.71     1968.65    198.89 o
  -5   8   9     7472.82     7811.19    258.68 o
  -4   8   9      733.71      707.99    103.06 o
  -3   8   9     1052.47     1069.47    121.19 o
  -2   8   9      973.96     1096.49    121.75 o
  -1   8   9     3948.19     3881.87    223.82 o
   0   8   9     3212.66     3235.97    206.03 o
   1   8   9     4122.10     3925.07    230.41 o
   2   8   9      999.74     1160.41    127.63 o
   3   8   9     1141.12     1145.96    129.56 o
   4   8   9      738.72      753.47    108.31 o
   5   8   9     7183.03     7074.12    344.20 o
   6   8   9     1975.60     2045.30    188.90 o
   7   8   9      153.74      208.33     68.02 o
  -8   9   9     2696.89     3349.14    285.42 o
  -7   9   9     1291.51     1260.57    173.93 o
  -6   9   9     1157.24     1189.29    161.80 o
  -5   9   9      302.72      376.44     63.42 o
  -4   9   9     1916.10     2065.96    177.44 o
  -3   9   9     3647.68     3378.95    222.42 o
  -2   9   9     7121.63     6805.01    314.07 o
  -1   9   9      246.56      219.42     61.20 o
   0   9   9     2210.85     2011.93    169.89 o
   1   9   9      327.49      325.28     73.19 o
   2   9   9     7447.40     6840.72    323.87 o
   3   9   9     3796.77     3935.95    248.82 o
   4   9   9     1767.64     1607.43    163.56 o
   5   9   9      278.59      317.60     77.68 o
   6   9   9     1220.17     1350.63    161.80 o
   7   9   9     1136.31     1136.04    153.13 o
   8   9   9     2787.17     3179.42    263.27 o
  -7  10   9      509.47      538.11    118.14 o
  -6  10   9     3024.94     3177.75    268.48 o
  -5  10   9      425.62      412.36     65.01 o
  -4  10   9     1484.47     1406.03    151.95 o
  -3  10   9        1.63       19.70     34.73 o
  -2  10   9      249.32      246.27     66.34 o
  -1  10   9      229.23      258.67     69.57 o
   0  10   9     8477.17     8360.77    360.01 o
   1  10   9      224.93      253.06     67.79 o
   2  10   9      278.98      272.25     72.53 o
   3  10   9        3.75      -12.01     29.08 o
   4  10   9     1522.19     1584.42    167.27 o
   5  10   9      447.08      339.32     84.77 o
   6  10   9     2793.71     3050.82    245.84 o
   7  10   9      546.65      468.97    102.46 o
  -6  11   9     1608.55     1559.44    193.58 o
  -5  11   9      498.86      493.80     72.25 o
  -4  11   9     2220.92     2167.96    195.39 o
  -3  11   9      664.05      563.36     99.15 o
  -2  11   9     3996.22     4348.22    267.27 o
  -1  11   9      659.85      669.71    107.40 o
   0  11   9      767.24      762.26    111.62 o
   1  11   9      652.18      519.07     99.19 o
   2  11   9     3785.81     3788.23    255.22 o
   3  11   9      734.45      852.14    123.91 o
   4  11   9     2163.57     2006.80    194.36 o
   5  11   9      506.51      436.09     97.91 o
   6  11   9     1597.22     1728.22    191.80 o
  -4  12   9     1145.68     1273.66    117.48 o
  -3  12   9     1258.75     1396.17    162.29 o
  -2  12   9      613.66      627.47    106.72 o
  -1  12   9      989.80     1116.47    142.09 o
   0  12   9      746.78      726.47    117.03 o
   1  12   9      943.51     1062.40    140.42 o
   2  12   9      624.52      692.22    119.06 o
   3  12   9     1263.90     1331.40    162.50 o
   4  12   9     1173.90     1472.96    173.37 o
  -1  13   9      797.11      859.11    131.21 o
   0  13   9      125.00      198.66     72.61 o
   1  13   9      761.81      836.33    133.68 o
   0   0  10    26531.95    26169.77    473.29 o
   1   0  10        6.76       28.22     10.69 o
   2   0  10      480.66      534.65     34.79 o
   3   0  10    15859.74    16156.34    220.43 o
   4   0  10       10.13       18.05     16.97 o
   5   0  10      660.06      685.86     95.27 o
   6   0  10     1652.36     1778.73    156.99 o
   7   0  10     1242.05     1373.64    143.62 o
   8   0  10     2122.09     2189.65    191.42 o
   9   0  10      930.51      641.37    112.77 o
  10   0  10     2234.02     2248.09    215.61 o
  11   0  10     1050.99     1102.86    160.39 o
 -11   1  10     2478.08     2846.74    256.85 o
 -10   1  10     1650.83     1839.29    199.56 o
  -9   1  10     1928.61     1773.89    185.41 o
  -8   1  10     2334.46     2299.71    200.50 o
  -7   1  10     1019.44      977.48    126.51 o
  -6   1  10      520.92      547.53     90.99 o
  -5   1  10     7046.11     7373.08    266.22 o
  -4   1  10     1692.46     1592.92     83.49 o
  -3   1  10     1022.85      968.22     59.65 o
  -2   1  10     3646.36     3447.09     85.72 o
  -1   1  10     9965.94     9467.35    143.42 o
   0   1  10     1608.59     1642.74     57.80 o
   1   1  10    10426.13    10439.21    158.18 o
   2   1  10     3624.59     3529.91     90.87 o
   3   1  10     1192.83     1275.01     73.05 o
   4   1  10     1657.66     1632.83     89.58 o
   5   1  10     7218.01     7504.84    304.46 o
   6   1  10      461.57      483.32     81.95 o
   7   1  10     1147.33     1235.38    134.92 o
   8   1  10     2136.99     1999.95    180.69 o
   9   1  10     1869.41     2005.22    190.16 o
  10   1  10     1590.97     1522.47    174.86 o
  11   1  10     2488.37     2489.89    236.31 o
 -11   2  10      236.96      123.04     62.03 o
 -10   2  10      700.50      752.20    131.36 o
  -9   2  10     2118.23     2238.44    212.17 o
  -8   2  10     2422.32     2466.07    212.00 o
  -7   2  10     3482.66     3803.33    253.28 o
  -6   2  10     4050.14     3842.48    245.23 o
  -5   2  10      190.16      167.43     32.96 o
  -4   2  10     4821.59     4921.64    145.19 o
  -3   2  10     3302.82     3210.06    107.81 o
  -2   2  10     8234.25     8049.30    130.97 o
  -1   2  10     3300.37     3155.42     73.59 o
   0   2  10     2253.18     2313.78     67.37 o
   1   2  10     3268.88     3361.53     84.19 o
   2   2  10     8544.94     8493.34    260.03 o
   3   2  10     3490.39     3638.50    105.22 o
   4   2  10     4792.80     4868.92    219.65 o
   5   2  10      251.44      174.73     47.36 o
   6   2  10     3672.09     3657.19    210.84 o
   7   2  10     3315.27     3326.23    212.84 o
   8   2  10     2408.56     2201.55    184.43 o
   9   2  10     2198.42     2246.09    195.95 o
  10   2  10      759.50      855.18    130.85 o
  11   2  10      287.26      200.98     72.19 o
 -11   3  10     1350.19     2033.01    224.52 o
 -10   3  10     2939.38     3464.46    283.03 o
  -9   3  10      197.86      327.94     80.67 o
  -8   3  10     1632.98     1883.65    192.35 o
  -7   3  10     3629.37     3799.55    261.79 o
  -6   3  10     1099.81     1049.70    131.06 o
  -5   3  10      635.81      615.27     55.85 o
  -4   3  10     6656.83     6490.42    166.74 o
  -3   3  10     1018.48     1033.13     58.58 o
  -2   3  10      748.29      749.42     34.97 o
  -1   3  10     3812.55     3782.15    103.12 o
   0   3  10     7672.40     7574.43    122.05 o
   1   3  10     3813.00     3857.98    181.63 o
   2   3  10      785.59      743.14     80.11 o
   3   3  10      906.50      968.14     67.09 o
   4   3  10     6977.53     7159.20    191.02 o
   5   3  10      588.32      588.11     77.50 o
   6   3  10      969.19     1007.53    107.32 o
   7   3  10     3499.48     3592.28    216.62 o
   8   3  10     1476.86     1500.35    147.76 o
   9   3  10      188.31      153.68     52.95 o
  10   3  10     3031.03     2800.24    227.99 o
  11   3  10     1436.37     1495.51    175.49 o
 -10   4  10       84.39      107.64     53.86 o
  -9   4  10      672.91      540.67    111.40 o
  -8   4  10     3780.36     3518.04    266.79 o
  -7   4  10      773.02      783.47    122.83 o
  -6   4  10     4867.21     4739.85    218.49 o
  -5   4  10     3710.47     3789.17    101.38 o
  -4   4  10     1493.86     1415.96     74.36 o
  -3   4  10     2532.34     2597.24     75.67 o
  -2   4  10     8324.14     8354.26    103.01 o
  -1   4  10      832.52      824.04     38.28 o
   0   4  10       32.26        4.05     25.59 o
   1   4  10      811.16      794.35     88.70 o
   2   4  10     8537.28     8978.99    358.62 o
   3   4  10     2423.75     2405.42    120.80 o
   4   4  10     1728.76     1548.96     95.14 o
   5   4  10     4004.46     4182.01    196.14 o
   6   4  10     4743.50     4782.65    226.18 o
   7   4  10      839.21      874.05    104.24 o
   8   4  10     3716.77     4141.49    241.55 o
   9   4  10      682.32      705.64    108.13 o
  10   4  10      115.76      157.52     58.11 o
 -10   5  10     1659.33     1781.99    210.20 o
  -9   5  10      739.59      915.03    142.82 o
  -8   5  10     1059.78     1026.56    148.45 o
  -7   5  10     1828.66     1796.55    189.79 o
  -6   5  10     2426.92     2323.82    153.70 o
  -5   5  10     3293.34     3307.63     94.55 o
  -4   5  10      318.54      291.67     40.64 o
  -3   5  10     1448.06     1446.32     53.27 o
  -2   5  10     2447.37     2311.09     73.50 o
  -1   5  10     3426.13     3306.87     98.58 o
   0   5  10     5333.11     5233.90    123.74 o
   1   5  10     3283.41     3274.43     91.18 o
   2   5  10     2359.46     2433.39    112.88 o
   3   5  10     1408.08     1589.57    130.10 o
   4   5  10      513.03      546.62     71.83 o
   5   5  10     3361.35     3499.37    133.73 o
   6   5  10     2519.25     2566.75    155.68 o
   7   5  10     1845.65     1945.11    147.78 o
   8   5  10     1073.95     1136.29    122.09 o
   9   5  10      795.40      974.30    126.44 o
  10   5  10     1523.60     1264.45    149.23 o
 -10   6  10     1419.82     1599.38    203.48 o
  -9   6  10      295.06      368.56     96.60 o
  -8   6  10      900.70      853.38    140.65 o
  -7   6  10     2674.29     2833.16    242.98 o
  -6   6  10     1587.93     1501.77    173.56 o
  -5   6  10     1184.47     1296.42     68.18 o
  -4   6  10     1462.76     1399.03     51.43 o
  -3   6  10     9683.11     9349.51    106.49 o
  -2   6  10     1548.82     1613.95     72.34 o
  -1   6  10      636.98      641.28     39.38 o
   0   6  10     3399.29     3560.98    203.05 o
   1   6  10      578.63      687.79     90.71 o
   2   6  10     1701.26     1651.38    142.38 o
   3   6  10     9154.37     9412.04    427.17 o
   4   6  10     1516.30     1529.48     99.70 o
   5   6  10     1085.05     1072.97     81.53 o
   6   6  10     1527.04     1627.39     95.47 o
   7   6  10     2842.75     2903.36    175.07 o
   8   6  10      899.13      884.91    105.22 o
   9   6  10      316.39      210.37     60.62 o
  -9   7  10     2473.52     2729.46    261.51 o
  -8   7  10     1975.35     1903.12    210.36 o
  -7   7  10      188.57      192.09     71.38 o
  -6   7  10      202.11      240.21     82.82 o
  -5   7  10     5392.92     5506.21    336.81 o
  -4   7  10      848.36      828.17     83.01 o
  -3   7  10      497.65      484.36     44.78 o
  -2   7  10     2682.31     2528.00    109.77 o
  -1   7  10     3944.97     3707.29    216.10 o
   0   7  10       94.34       50.24     38.99 o
   1   7  10     4072.85     4044.53    229.44 o
   2   7  10     2620.15     2336.66    177.72 o
   3   7  10      502.82      453.65     83.38 o
   4   7  10      756.77      898.45    116.31 o
   5   7  10     5371.46     5458.83    300.25 o
   6   7  10      206.18      180.83     63.06 o
   7   7  10      186.64      184.77     65.56 o
  -8   8  10      248.84      266.94     88.24 o
  -7   8  10     1755.66     1479.05    185.23 o
  -6   8  10     2088.70     2486.59    231.27 o
  -5   8  10      379.59      307.25     66.08 o
  -4   8  10     2362.11     2766.30    203.09 o
  -3   8  10     1957.25     1877.68    163.69 o
  -2   8  10     2132.93     2188.32    173.65 o
  -1   8  10     3814.01     3718.49    225.43 o
   0   8  10     2180.70     1989.18    164.94 o
   1   8  10     3757.89     3932.64    236.06 o
   2   8  10     2272.19     2170.78    177.28 o
   3   8  10     1858.84     1716.64    162.24 o
   4   8  10     2421.33     2348.24    195.94 o
   5   8  10      433.36      431.65     90.48 o
   6   8  10     1909.57     2133.57    199.44 o
   7   8  10     1771.78     1770.59    189.09 o
   8   8  10      171.29      200.96     65.56 o
  -8   9  10      537.43      460.35    109.45 o
  -7   9  10     1378.07     1375.90    181.88 o
  -6   9  10     2007.67     1934.30    209.05 o
  -5   9  10      635.32      607.28     77.09 o
  -4   9  10     3421.05     3173.04    225.11 o
  -3   9  10      561.75      529.08     93.35 o
  -2   9  10      747.16      633.09     98.93 o
  -1   9  10     3003.34     3188.00    216.60 o
   0   9  10     1155.68     1092.07    129.95 o
   1   9  10     3067.36     2877.06    208.46 o
   2   9  10      851.46      946.18    124.00 o
   3   9  10      689.19      789.58    113.65 o
   4   9  10     3715.41     3752.95    255.20 o
   5   9  10      652.91      760.61    119.98 o
   6   9  10     1786.37     1754.73    186.33 o
   7   9  10     1412.07     1715.73    191.37 o
   8   9  10      450.47      187.23     64.60 o
  -7  10  10      344.02      489.43    118.62 o
  -6  10  10     1065.54     1071.83    161.26 o
  -5  10  10      871.77      926.59    124.52 o
  -4  10  10     1240.59     1263.41    149.80 o
  -3  10  10      244.32      199.06     60.83 o
  -2  10  10     4373.94     4438.90    267.49 o
  -1  10  10     1564.16     1747.20    167.84 o
   0  10  10       46.29       33.23     39.99 o
   1  10  10     1567.27     1761.64    169.66 o
   2  10  10     4576.42     4676.79    283.11 o
   3  10  10      273.72      300.29     79.24 o
   4  10  10     1211.11     1290.23    153.77 o
   5  10  10      856.00      700.20    122.56 o
   6  10  10      925.42      965.93    143.28 o
   7  10  10      350.90      398.05    104.53 o
  -5  11  10     1302.52     1384.46    208.20 o
  -4  11  10     1146.75     1104.08    141.76 o
  -3  11  10     3236.78     3199.96    238.63 o
  -2  11  10      200.43       56.99     48.51 o
  -1  11  10      127.43       31.19     40.05 o
   0  11  10     2535.79     2645.21    212.05 o
   1  11  10       87.76      134.08     57.57 o
   2  11  10      227.26      301.14     83.01 o
   3  11  10     3110.51     3453.47    253.85 o
   4  11  10     1189.77     1158.20    151.76 o
   5  11  10     1243.90     1015.59    146.56 o
  -4  12  10     1275.64     1185.47    113.77 o
  -3  12  10     1333.91     1400.80    166.50 o
  -2  12  10      754.87      776.17    124.92 o
  -1  12  10     1120.27     1231.73    151.16 o
   0  12  10        8.19        8.07     35.18 o
   1  12  10     1097.28     1039.08    141.45 o
   2  12  10      810.99      823.74    126.54 o
   3  12  10     1316.31     1270.15    161.18 o
   4  12  10     1321.66     1364.72    169.98 o
   1   0  11        8.26       26.79     15.96 o
   2   0  11     8977.51     9025.79    154.76 o
   3   0  11      412.02      420.05     34.71 o
   4   0  11     5724.42     5982.75    258.27 o
   5   0  11     8291.76     8330.34    339.39 o
   6   0  11     2411.81     2703.30    198.47 o
   7   0  11      676.12      537.70     95.05 o
   8   0  11     4412.53     4168.12    269.31 o
   9   0  11       52.57       20.51     35.36 o
  10   0  11      451.28      551.96    108.54 o
  11   0  11     1051.83      906.45    151.53 o
 -11   1  11      247.56      210.92     74.58 o
 -10   1  11     1860.83     1964.45    209.75 o
  -9   1  11     2636.73     2781.34    236.42 o
  -8   1  11      796.02      752.72    119.44 o
  -7   1  11      559.94      663.15    107.91 o
  -6   1  11     3963.54     4273.97    258.37 o
  -5   1  11     1084.92     1161.42    129.04 o
  -4   1  11    12254.46    12225.42    341.86 o
  -3   1  11     3761.54     3649.06     97.53 o
  -2   1  11      684.68      666.92     39.22 o
  -1   1  11     2434.14     2376.32    100.61 o
   0   1  11     5961.62     6122.76    142.32 o
   1   1  11     2387.95     2414.92     74.67 o
   2   1  11      659.77      715.47     42.41 o
   3   1  11     3839.00     4091.40    138.56 o
   4   1  11    12384.99    12903.97    398.86 o
   5   1  11     1298.36     1226.36    123.81 o
   6   1  11     4143.57     4093.72    237.53 o
   7   1  11      538.42      411.09     78.82 o
   8   1  11      736.61      580.17    100.51 o
   9   1  11     2602.78     2729.18    225.23 o
  10   1  11     1938.51     1658.10    185.97 o
  11   1  11      196.82      156.26     64.77 o
 -10   2  11      839.92      986.95    150.43 o
  -9   2  11      641.66      759.01    124.15 o
  -8   2  11      612.30      487.65    105.05 o
  -7   2  11     4533.79     4256.75    275.84 o
  -6   2  11     2677.12     2384.14    198.70 o
  -5   2  11      560.33      565.12     57.13 o
  -4   2  11     2246.49     2249.54     82.65 o
  -3   2  11     6682.23     6859.50    148.11 o
  -2   2  11     5514.86     5627.28    204.15 o
  -1   2  11     3758.92     3598.34     82.60 o
   0   2  11      372.91      384.08     41.15 o
   1   2  11     3551.96     3424.55     89.41 o
   2   2  11     5827.42     5857.67    167.84 o
   3   2  11     6443.16     6592.71    181.37 o
   4   2  11     2282.08     2383.30    112.48 o
   5   2  11      455.42      540.72     81.58 o
   6   2  11     2503.25     2509.95    177.89 o
   7   2  11     4475.09     4578.33    255.07 o
   8   2  11      562.15      469.23     87.02 o
   9   2  11      634.91      811.28    119.41 o
  10   2  11      915.89      898.64    136.66 o
 -10   3  11      103.27       90.32     63.87 o
  -9   3  11     2341.55     2050.16    210.56 o
  -8   3  11      168.87      190.79     71.36 o
  -7   3  11      701.98      531.41    103.69 o
  -6   3  11     1212.71      930.62    128.25 o
  -5   3  11     6777.10     6862.41    198.64 o
  -4   3  11      921.09      987.00    110.51 o
  -3   3  11       39.87       24.98     11.36 o
  -2   3  11      896.22      829.57     38.81 o
  -1   3  11     6981.86     7025.81    141.58 o
   0   3  11       73.71       75.87     15.22 o
   1   3  11     6982.61     7168.14    266.83 o
   2   3  11      963.63      960.95     98.88 o
   3   3  11       69.77       75.38     22.27 o
   4   3  11      917.42     1039.81    161.67 o
   5   3  11     6799.81     7305.71    281.73 o
   6   3  11     1220.39     1460.77    131.81 o
   7   3  11      738.55      812.39    106.02 o
   8   3  11      203.14      225.18     61.97 o
   9   3  11     2333.58     2424.47    203.48 o
  10   3  11      120.89       28.00     28.43 o
 -10   4  11     1649.55     2172.85    229.63 o
  -9   4  11      129.71      149.34     61.72 o
  -8   4  11      900.78      644.59    121.59 o
  -7   4  11     5723.61     5890.04    344.82 o
  -6   4  11     1177.95     1168.79    146.52 o
  -5   4  11      230.82      216.11     30.57 o
  -4   4  11     1933.36     1861.45     95.28 o
  -3   4  11    13153.65    12946.50    296.29 o
  -2   4  11     2244.00     2116.00    101.30 o
  -1   4  11     1772.41     1747.25    102.13 o
   0   4  11     5969.78     5482.04    239.55 o
   1   4  11     1757.93     1882.27    141.98 o
   2   4  11     2105.95     2062.14     90.60 o
   3   4  11    12642.17    13230.80    258.02 o
   4   4  11     1709.64     1794.69     94.63 o
   5   4  11      242.00      227.11     40.51 o
   6   4  11     1306.10     1450.98    125.78 o
   7   4  11     5662.00     5556.83    265.77 o
   8   4  11      952.06      983.59    119.26 o
   9   4  11      141.35      173.03     55.09 o
  10   4  11     1617.73     1750.05    177.92 o
 -10   5  11     1067.17     1352.76    184.07 o
  -9   5  11     3890.43     4047.67    307.40 o
  -8   5  11      592.23      626.01    122.08 o
  -7   5  11      334.85      341.20     89.42 o
  -6   5  11     1128.64     1087.80    145.68 o
  -5   5  11     1475.98     1547.48     70.89 o
  -4   5  11     8845.19     8634.73    301.01 o
  -3   5  11     1158.56     1184.65     38.64 o
  -2   5  11     2895.91     2598.60    206.80 o
  -1   5  11     4656.72     4587.46    125.31 o
   0   5  11      471.83      371.83     67.79 o
   1   5  11     4824.10     5053.98    160.64 o
   2   5  11     2947.73     2992.47    100.31 o
   3   5  11     1290.59     1329.82     88.54 o
   4   5  11     9344.10     9616.11    315.86 o
   5   5  11     1307.47     1380.28     85.78 o
   6   5  11     1187.92     1157.01     84.92 o
   7   5  11      356.11      398.34     71.65 o
   8   5  11      571.92      487.60     81.56 o
   9   5  11     3863.60     4071.62    252.59 o
  10   5  11     1009.68      814.69    119.12 o
  -9   6  11        5.72      -46.06     48.94 o
  -8   6  11     1481.60     1659.54    195.95 o
  -7   6  11      509.46      752.83    132.27 o
  -6   6  11     3541.64     3352.80    260.05 o
  -5   6  11     3082.54     2711.62    198.91 o
  -4   6  11     2297.71     2269.19     70.12 o
  -3   6  11       84.93       95.95      9.39 o
  -2   6  11     5208.84     5247.96    185.72 o
  -1   6  11     3412.89     3468.20     94.72 o
   0   6  11      870.43      750.63     97.99 o
   1   6  11     3237.43     3403.41    207.77 o
   2   6  11     5043.48     5057.00    107.10 o
   3   6  11      124.73      137.27     20.10 o
   4   6  11     2247.20     2669.31    143.37 o
   5   6  11     3027.42     2981.37    120.37 o
   6   6  11     3584.64     3787.04    148.68 o
   7   6  11      518.37      523.75     82.71 o
   8   6  11     1573.86     1652.37    143.98 o
  -9   7  11      122.76      127.02     70.62 o
  -8   7  11      781.19      671.13    127.52 o
  -7   7  11      848.99      803.95    137.78 o
  -6   7  11     5163.99     5559.60    343.87 o
  -5   7  11      344.78      380.72     81.86 o
  -4   7  11     4760.35     4614.35    260.01 o
  -3   7  11     1290.18     1336.04    137.02 o
  -2   7  11       88.15       62.20     22.75 o
  -1   7  11       91.68       69.29     44.44 o
   0   7  11     4809.28     4667.39    251.09 o
   1   7  11       97.14       74.57     44.72 o
   2   7  11      106.56      168.29     53.77 o
   3   7  11     1325.24     1325.72    141.07 o
   4   7  11     4647.99     4744.71    275.47 o
   5   7  11      363.91      386.14     84.47 o
   6   7  11     5074.33     5221.56    308.39 o
   7   7  11      791.01     1020.33    143.24 o
   8   7  11      688.00     1012.95    144.33 o
  -8   8  11     1372.88     1722.57    211.94 o
  -7   8  11     2103.25     2372.08    239.52 o
  -6   8  11     1000.69     1133.19    158.92 o
  -5   8  11      397.04      427.85     65.19 o
  -4   8  11     4308.13     4572.97    266.85 o
  -3   8  11     2642.77     2681.93    200.85 o
  -2   8  11     2889.15     3018.27    210.12 o
  -1   8  11     1325.09     1111.34    127.03 o
   0   8  11      374.23      358.47     76.38 o
   1   8  11     1451.56     1457.63    148.16 o
   2   8  11     2943.48     3210.04    222.65 o
   3   8  11     2785.74     3159.72    224.67 o
   4   8  11     4143.77     4194.11    266.94 o
   5   8  11      361.84      539.58    104.65 o
   6   8  11      946.49      778.54    124.17 o
   7   8  11     2048.01     2411.02    224.83 o
   8   8  11     1602.63     1995.14    211.22 o
  -7   9  11      125.32      131.04     66.94 o
  -6   9  11     1881.53     2081.93    219.50 o
  -5   9  11     2867.97     2798.38    165.82 o
  -4   9  11     3790.80     3616.53    246.04 o
  -3   9  11      617.58      690.11    110.50 o
  -2   9  11      731.77      732.96    112.27 o
  -1   9  11     2496.96     2686.72    204.69 o
   0   9  11        2.23      -42.45     42.45 o
   1   9  11     2667.16     2768.69    209.52 o
   2   9  11      793.06      794.57    115.01 o
   3   9  11      645.65      654.30    109.93 o
   4   9  11     3816.04     4097.76    273.35 o
   5   9  11     2806.47     2900.59    234.46 o
   6   9  11     1891.52     2147.36    211.04 o
   7   9  11      113.87      232.75     76.13 o
  -6  10  11      869.94     1026.40    161.15 o
  -5  10  11      297.29      377.98     67.96 o
  -4  10  11      838.99      816.07    124.55 o
  -3  10  11     4088.20     4212.72    270.03 o
  -2  10  11      312.17      295.19     77.16 o
  -1  10  11     1618.41     1681.43    167.53 o
   0  10  11      674.53      674.27    106.58 o
   1  10  11     1608.48     1831.08    176.20 o
   2  10  11      307.66      330.69     78.81 o
   3  10  11     4058.78     4683.83    293.73 o
   4  10  11      783.14      794.56    127.71 o
   5  10  11      295.15      325.75     84.07 o
   6  10  11      844.71      999.43    146.14 o
  -5  11  11     2147.33     2645.08    171.60 o
  -4  11  11      285.05      278.48     80.42 o
  -3  11  11      752.11      721.29    116.65 o
  -2  11  11     1961.33     2136.31    196.18 o
  -1  11  11     1922.19     1823.69    180.26 o
   0  11  11      191.18      173.84     66.66 o
   1  11  11     1962.31     2020.54    195.24 o
   2  11  11     1848.29     1805.44    185.78 o
   3  11  11      787.09      915.48    137.75 o
   4  11  11      300.64      334.35     85.74 o
   5  11  11     2116.12     2223.76    218.28 o
  -2  12  11      888.55      659.21    115.46 o
  -1  12  11     2119.85     2554.76    223.89 o
   0  12  11      688.53      701.14    118.95 o
   1  12  11     2116.62     2592.03    225.43 o
   2  12  11      937.07      826.75    132.33 o
   0   0  12     3331.47     3248.66    151.84 o
   1   0  12       37.31       57.46     15.09 o
   2   0  12     1286.63     1277.21     57.89 o
   3   0  12       59.70       76.42     17.39 o
   4   0  12    13046.16    13153.78    378.57 o
   5   0  12       23.74        7.56     25.57 o
   6   0  12     4050.65     3805.98    243.43 o
   7   0  12       59.05       89.65     45.50 o
   8   0  12      799.49      737.67    118.11 o
   9   0  12        0.44       31.69     35.09 o
  10   0  12     2795.41     2648.87    241.96 o
 -10   1  12       72.14        5.93     25.67 o
  -9   1  12      598.73      604.95    112.68 o
  -8   1  12      842.28     1034.03    142.43 o
  -7   1  12     2002.21     2154.44    194.81 o
  -6   1  12     2961.18     3170.84    227.75 o
  -5   1  12     2726.45     2702.10    201.62 o
  -4   1  12     2391.13     2316.14    144.88 o
  -3   1  12     3196.44     3253.27     95.14 o
  -2   1  12     6425.37     6259.53    168.31 o
  -1   1  12     3560.27     3507.77     90.39 o
   0   1  12      741.59      735.52     49.80 o
   1   1  12     3349.21     3316.30     91.99 o
   2   1  12     6672.44     6775.85    139.11 o
   3   1  12     2904.18     2695.81    161.58 o
   4   1  12     2392.41     2445.86    117.36 o
   5   1  12     2798.56     2991.98    200.02 o
   6   1  12     3099.45     3138.95    213.95 o
   7   1  12     2110.72     2367.47    193.74 o
   8   1  12      882.89     1009.18    133.39 o
   9   1  12      661.67      677.29    115.12 o
  10   1  12       62.32       82.89     50.50 o
 -10   2  12      790.90      669.16    131.94 o
  -9   2  12     2184.34     2464.36    230.48 o
  -8   2  12      619.63      571.16    110.92 o
  -7   2  12       96.02       47.19     43.98 o
  -6   2  12     1971.29     1602.66    165.17 o
  -5   2  12     8616.96     8329.63    251.69 o
  -4   2  12     3942.26     3555.26    129.82 o
  -3   2  12     1104.05     1177.80     54.95 o
  -2   2  12     2603.81     2493.86     75.46 o
  -1   2  12     3283.90     3257.23    104.47 o
   0   2  12      413.61      383.17     54.09 o
   1   2  12     3449.48     3401.14     92.80 o
   2   2  12     2606.21     2653.78    160.92 o
   3   2  12     1110.55      933.76    100.66 o
   4   2  12     4126.25     4285.11    156.62 o
   5   2  12     8363.79     8779.53    337.91 o
   6   2  12     1965.01     2099.34    168.88 o
   7   2  12       87.29       42.50     38.98 o
   8   2  12      618.05      636.36    104.37 o
   9   2  12     2211.64     2551.19    217.08 o
  10   2  12      863.06     1018.97    144.73 o
 -10   3  12      110.58       48.04     53.91 o
  -9   3  12      801.35      817.56    141.24 o
  -8   3  12      284.16      208.73     76.09 o
  -7   3  12     4026.29     4336.47    295.06 o
  -6   3  12     1268.36     1196.29    148.58 o
  -5   3  12     4036.20     3774.70    222.72 o
  -4   3  12       24.36       26.09     13.53 o
  -3   3  12    13544.99    13292.05    307.65 o
  -2   3  12      772.28      757.52     41.13 o
  -1   3  12     2317.29     2441.50    187.91 o
   0   3  12      339.58      297.77     46.42 o
   1   3  12     2049.23     2143.43    148.85 o
   2   3  12      774.34      768.49     92.55 o
   3   3  12    13035.69    13403.19    337.95 o
   4   3  12       14.66        1.24     16.17 o
   5   3  12     4054.35     4030.31    157.99 o
   6   3  12     1325.11     1285.24    126.35 o
   7   3  12     4019.77     4335.16    246.75 o
   8   3  12      323.05      286.38     68.62 o
   9   3  12      835.73      845.24    120.35 o
  10   3  12      106.85      173.92     66.23 o
 -10   4  12      237.07      261.18     90.24 o
  -9   4  12     2649.17     3200.97    274.36 o
  -8   4  12      331.81      393.57     89.85 o
  -7   4  12       90.89      169.02     72.49 o
  -6   4  12       60.06      122.73     54.94 o
  -5   4  12     7950.08     7756.57    266.04 o
  -4   4  12     1278.63     1286.96     61.87 o
  -3   4  12       27.16       32.86     10.73 o
  -2   4  12     2931.41     2925.02     95.67 o
  -1   4  12     6023.58     5943.62    116.53 o
   0   4  12        0.76       -3.05     35.31 o
   1   4  12     5902.62     6069.00    265.96 o
   2   4  12     2949.96     3071.91    126.20 o
   3   4  12       11.12       -9.74     14.48 o
   4   4  12     1374.07     1449.95    111.36 o
   5   4  12     7834.69     8397.26    228.68 o
   6   4  12       65.01       92.05     26.34 o
   7   4  12       92.33      111.95     43.99 o
   8   4  12      311.40      383.60     78.03 o
   9   4  12     2609.52     2376.28    198.66 o
  10   4  12      212.46      239.24     69.25 o
  -9   5  12      266.72      345.44     96.14 o
  -8   5  12      299.13      564.70    117.99 o
  -7   5  12     3946.25     4423.57    308.59 o
  -6   5  12     5291.43     5230.36    325.00 o
  -5   5  12      104.18       26.40     35.04 o
  -4   5  12     2580.36     2518.60     99.14 o
  -3   5  12     1413.19     1458.92    101.44 o
  -2   5  12     1225.65     1176.23     70.53 o
  -1   5  12     3580.50     3694.53    167.71 o
   0   5  12      263.06      300.98     62.94 o
   1   5  12     3579.83     3816.57    117.66 o
   2   5  12     1263.75     1333.06     70.71 o
   3   5  12     1435.63     1443.74     79.68 o
   4   5  12     2773.23     2814.60    117.80 o
   5   5  12      124.82       91.76     38.29 o
   6   5  12     5241.04     5614.71    281.90 o
   7   5  12     4117.92     4219.83    174.52 o
   8   5  12      213.74      208.40     56.28 o
   9   5  12      298.94      303.43     71.15 o
  -9   6  12     1867.85     1668.67    206.49 o
  -8   6  12      507.44      354.36     98.26 o
  -7   6  12      978.68     1086.95    157.10 o
  -6   6  12     1457.07     1669.08    187.14 o
  -5   6  12      106.83      132.42     58.30 o
  -4   6  12     6959.27     7174.85    169.63 o
  -3   6  12      417.25      417.15     55.38 o
  -2   6  12     2597.25     2529.74     98.91 o
  -1   6  12      435.86      450.60     77.05 o
   0   6  12     4680.68     4793.50     78.33 o
   1   6  12      486.82      503.33     21.63 o
   2   6  12     2591.42     2598.43    155.68 o
   3   6  12      443.18      404.43     35.59 o
   4   6  12     6783.93     7228.60    177.34 o
   5   6  12      151.64      144.93     28.72 o
   6   6  12     1563.00     1481.06     93.02 o
   7   6  12      908.82      813.06    128.52 o
   8   6  12      586.84      653.07    118.56 o
  -8   7  12     2578.41     2803.02    265.43 o
  -7   7  12      245.07      289.45     88.42 o
  -6   7  12     3075.08     3039.52    258.48 o
  -5   7  12      474.36      382.09     85.65 o
  -4   7  12      629.12      606.55     99.38 o
  -3   7  12      556.83      503.49     89.09 o
  -2   7  12     6667.63     6405.14    304.16 o
  -1   7  12      274.33      234.44     65.86 o
   0   7  12      407.83      265.48     69.02 o
   1   7  12      292.87      228.67     65.46 o
   2   7  12     6657.50     7492.21    339.43 o
   3   7  12      512.05      405.67     81.55 o
   4   7  12      671.15      744.85    115.02 o
   5   7  12      451.95      451.10     92.77 o
   6   7  12     3039.91     3438.12    255.19 o
   7   7  12      247.82      202.09     68.85 o
   8   7  12     2593.48     2861.91    249.97 o
  -7   8  12      168.94      161.51     73.64 o
  -6   8  12     2201.46     2309.69    232.26 o
  -5   8  12     1484.02     1801.42    176.14 o
  -4   8  12     3282.08     3196.55    227.40 o
  -3   8  12       85.22       51.74     32.10 o
  -2   8  12        7.24      -39.94     39.94 o
  -1   8  12     1241.91     1317.40    141.67 o
   0   8  12     2634.98     3254.15    222.25 o
   1   8  12     1235.27     1391.77    147.51 o
   2   8  12       17.58        9.81     34.04 o
   3   8  12       93.10      140.84     58.31 o
   4   8  12     3314.69     3517.95    250.75 o
   5   8  12     1533.17     1493.94    168.63 o
   6   8  12     2224.97     2078.22    204.70 o
   7   8  12      191.06      292.39     84.23 o
  -7   9  12     2178.60     2108.19    236.25 o
  -6   9  12      584.49      531.15    123.53 o
  -5   9  12      668.18      811.10     92.93 o
  -4   9  12     1190.45     1240.63    148.45 o
  -3   9  12     3510.87     3626.17    249.37 o
  -2   9  12      839.14      981.61    129.44 o
  -1   9  12     1156.43     1062.66    136.28 o
   0   9  12      353.10      455.17     90.77 o
   1   9  12     1169.73     1104.60    139.11 o
   2   9  12      894.70      794.93    120.92 o
   3   9  12     3480.99     3623.64    256.92 o
   4   9  12     1173.62     1356.10    161.69 o
   5   9  12      700.27      824.23    130.01 o
   6   9  12      623.37      767.47    133.75 o
   7   9  12     2303.33     2408.26    235.72 o
  -5  10  12     2365.11     2338.92    160.33 o
  -4  10  12       37.50       27.80     48.95 o
  -3  10  12      553.53      332.57     86.89 o
  -2  10  12       17.73      -38.46     38.46 o
  -1  10  12     2759.38     2702.30    217.99 o
   0  10  12      188.94      152.17     62.08 o
   1  10  12     2850.73     2550.99    213.73 o
   2  10  12       21.76      -41.96     45.71 o
   3  10  12      563.62      630.48    112.72 o
   4  10  12       35.50      -37.14     37.14 o
   5  10  12     2355.04     2477.03    231.68 o
  -4  11  12      784.71      954.41    140.71 o
  -3  11  12     2706.09     3291.97    251.39 o
  -2  11  12      184.05      249.85     77.83 o
  -1  11  12     1338.58     1190.07    151.73 o
   0  11  12       35.35        9.56     40.76 o
   1  11  12     1242.04     1458.66    167.14 o
   2  11  12      197.95      215.94     73.07 o
   3  11  12     2556.99     2881.12    245.63 o
   4  11  12      827.00      795.61    132.75 o
   1   0  13     2831.78     2865.35     87.21 o
   2   0  13     7370.18     7315.65    155.76 o
   3   0  13        9.48       13.55     12.83 o
   4   0  13     1109.45      977.87    101.94 o
   5   0  13     6913.23     6789.82    321.76 o
   6   0  13     1539.60     1661.64    167.45 o
   7   0  13       73.61       68.92     44.31 o
   8   0  13     2849.17     3023.05    237.78 o
   9   0  13     1648.12     1681.29    183.40 o
  10   0  13       70.34      196.31     59.97 o
 -10   1  13     2947.70     3119.04    271.85 o
  -9   1  13     1882.48     1917.49    207.19 o
  -8   1  13     1093.88     1186.45    156.30 o
  -7   1  13      851.02      915.97    132.35 o
  -6   1  13      395.85      651.50    108.82 o
  -5   1  13      636.65      532.17     93.20 o
  -4   1  13     2404.40     2332.13    142.70 o
  -3   1  13     5149.92     5065.97    123.69 o
  -2   1  13     1127.17     1071.65     53.25 o
  -1   1  13     1292.97     1262.15     79.23 o
   0   1  13     3192.00     3067.33    107.03 o
   1   1  13     1401.29     1488.39     63.40 o
   2   1  13     1147.98     1095.27     67.13 o
   3   1  13     5089.71     5165.43    233.13 o
   4   1  13     2485.48     2317.11    118.17 o
   5   1  13      523.55      406.85    119.67 o
   6   1  13      450.14      612.37    100.78 o
   7   1  13      881.94      769.60    114.71 o
   8   1  13     1130.80     1018.11    136.15 o
   9   1  13     1870.08     1940.54    197.80 o
  10   1  13     2813.08     2832.93    250.34 o
 -10   2  13      405.40      429.53    103.94 o
  -9   2  13      399.06      417.88    103.07 o
  -8   2  13      155.27      100.24     47.32 o
  -7   2  13     1930.04     2075.62    202.87 o
  -6   2  13     3341.64     3078.39    236.45 o
  -5   2  13     1532.29     1716.19    170.69 o
  -4   2  13     4130.45     4038.04    140.20 o
  -3   2  13     2930.95     2875.41     88.87 o
  -2   2  13     1586.27     1511.63     69.94 o
  -1   2  13     4134.88     4098.43    123.37 o
   0   2  13      865.27      792.82     53.05 o
   1   2  13     4048.10     4235.96    167.68 o
   2   2  13     1523.20     1400.67    120.64 o
   3   2  13     2991.09     2791.39    178.28 o
   4   2  13     4050.00     4192.95    159.83 o
   5   2  13     1640.37     1745.96    107.92 o
   6   2  13     3471.42     3590.68    226.07 o
   7   2  13     1745.10     1890.35    170.25 o
   8   2  13      169.13      124.36     54.30 o
   9   2  13      397.68      449.60     94.24 o
  10   2  13      325.56      488.72     99.27 o
  -9   3  13     1436.57     1306.07    175.67 o
  -8   3  13      437.69      429.23    106.04 o
  -7   3  13       56.30       16.89     39.20 o
  -6   3  13     2295.73     2348.92    212.77 o
  -5   3  13     5138.63     5569.05    313.09 o
  -4   3  13     2340.01     2216.82     80.34 o
  -3   3  13     2603.80     2609.62     72.00 o
  -2   3  13     3822.12     3854.50    173.21 o
  -1   3  13     2666.46     2712.82     92.83 o
   0   3  13       49.27       36.24     14.16 o
   1   3  13     2563.95     2354.37    161.66 o
   2   3  13     3527.80     3284.07    195.22 o
   3   3  13     2539.16     2615.42    119.43 o
   4   3  13     2348.31     2188.13    113.98 o
   5   3  13     4959.79     5154.68    184.58 o
   6   3  13     2308.76     2546.62    238.54 o
   7   3  13       70.75       35.41     35.96 o
   8   3  13      425.91      377.97     79.87 o
   9   3  13     1433.30     1430.37    160.02 o
  -9   4  13      920.38     1233.73    173.82 o
  -8   4  13       93.39      127.88     65.16 o
  -7   4  13     2855.44     3186.39    262.11 o
  -6   4  13     2514.22     2698.50    233.06 o
  -5   4  13     2439.31     2457.16    185.66 o
  -4   4  13     4073.42     4054.63    104.56 o
  -3   4  13     2404.16     2420.84     71.90 o
  -2   4  13     1098.89     1065.59     55.95 o
  -1   4  13     1819.38     1759.90    128.54 o
   0   4  13       95.01      110.98     39.14 o
   1   4  13     1785.06     1703.47    143.43 o
   2   4  13     1179.28     1175.38     74.93 o
   3   4  13     2573.58     2836.22    124.67 o
   4   4  13     4186.42     4487.09    161.12 o
   5   4  13     2423.97     2643.55    277.25 o
   6   4  13     2558.91     2562.01    133.73 o
   7   4  13     2965.88     3100.71    155.21 o
   8   4  13      118.01       97.23     43.56 o
   9   4  13      811.10      771.56    114.10 o
  -9   5  13     1412.15     1362.72    184.22 o
  -8   5  13      512.23      584.51    120.97 o
  -7   5  13     1519.70     1560.96    190.11 o
  -6   5  13     1098.10     1031.96    151.33 o
  -5   5  13     3029.36     2809.86    205.33 o
  -4   5  13     3648.68     3938.57    172.96 o
  -3   5  13     4211.95     4236.26    110.37 o
  -2   5  13     3827.31     3846.56    133.85 o
  -1   5  13      888.64      916.83     66.54 o
   0   5  13      627.32      623.60     89.72 o
   1   5  13      818.11      870.77    106.77 o
   2   5  13     3732.70     3896.58    130.25 o
   3   5  13     4305.77     4620.56    470.43 o
   4   5  13     3533.65     3733.30    140.83 o
   5   5  13     3227.02     3298.85    140.93 o
   6   5  13     1048.63     1051.81     84.81 o
   7   5  13     1373.00     1322.67    125.40 o
   8   5  13      645.50      589.81    114.11 o
  -8   6  13     1956.77     2259.94    238.04 o
  -7   6  13      207.13      373.97    102.94 o
  -6   6  13     2677.81     3082.65    260.87 o
  -5   6  13     3835.81     4501.58    266.76 o
  -4   6  13      815.78      853.23    114.73 o
  -3   6  13      191.95      159.03     57.80 o
  -2   6  13     7686.43     7529.85    328.12 o
  -1   6  13     2501.97     2678.21    191.12 o
   0   6  13       63.14       71.41     40.79 o
   1   6  13     2667.44     2736.30    111.38 o
   2   6  13     7111.38     7361.84    211.45 o
   3   6  13      247.72      239.15     29.53 o
   4   6  13      760.68      770.46     58.19 o
   5   6  13     3761.24     3920.92    261.86 o
   6   6  13     2886.48     3203.64    244.80 o
   7   6  13      170.53      115.69     54.89 o
   8   6  13     1973.23     1939.98    204.70 o
  -8   7  13      765.92      619.37    135.86 o
  -7   7  13      905.33     1247.35    177.06 o
  -6   7  13     1168.98     1287.74    172.95 o
  -5   7  13       28.01      -52.36     52.36 o
  -4   7  13     1408.40     1593.55    160.25 o
  -3   7  13     2288.67     4639.00    266.15 o
  -2   7  13       16.43       -5.24     39.35 o
  -1   7  13     1072.26     1226.65    135.92 o
   0   7  13     6946.65     6891.26    323.60 o
   1   7  13     1148.44     1347.81    143.79 o
   2   7  13        7.86       15.55     38.24 o
   3   7  13     2355.33     2274.82    193.02 o
   4   7  13     1267.67     1376.12    157.13 o
   5   7  13       18.57       71.75     44.64 o
   6   7  13     1257.59     1221.67    157.27 o
   7   7  13      748.68      820.21    131.77 o
   8   7  13      806.13      964.69    153.44 o
  -7   8  13      665.70      673.88    136.97 o
  -6   8  13      779.50      518.63    115.59 o
  -5   8  13      930.70      898.84    130.05 o
  -4   8  13      604.58      622.30    105.10 o
  -3   8  13      588.15      582.01    103.14 o
  -2   8  13     4685.49     4793.29    277.93 o
  -1   8  13     1730.77     1833.99    171.23 o
   0   8  13     2054.78     2018.62    180.05 o
   1   8  13     1758.26     2030.42    184.23 o
   2   8  13     4433.73     4608.26    282.64 o
   3   8  13      602.99      604.21    106.30 o
   4   8  13      504.67      509.60    100.62 o
   5   8  13      919.56     1086.39    145.76 o
   6   8  13      846.83      884.14    133.98 o
   7   8  13      725.91      857.95    143.24 o
  -6   9  13     1586.98     1631.45    207.83 o
  -5   9  13      644.47      675.76    117.93 o
  -4   9  13     1274.06     1495.79    162.47 o
  -3   9  13      426.18      399.66     89.74 o
  -2   9  13     2010.23     2291.94    199.86 o
  -1   9  13     3068.92     3038.24    228.69 o
   0   9  13       22.10       -4.44     32.53 o
   1   9  13     3101.17     3178.73    237.78 o
   2   9  13     1890.69     2143.40    197.49 o
   3   9  13      436.83      582.83    111.03 o
   4   9  13     1281.13     1326.92    163.48 o
   5   9  13      827.95      753.58    131.47 o
   6   9  13     1676.99     1570.53    189.52 o
  -5  10  13      146.74      220.62     56.46 o
  -4  10  13      869.62      927.39    140.74 o
  -3  10  13     2160.07     2376.57    213.12 o
  -2  10  13      685.70      774.02    121.58 o
  -1  10  13      949.23      909.28    133.88 o
   0  10  13     2433.16     2327.30    208.12 o
   1  10  13      971.26     1115.96    143.69 o
   2  10  13      697.22      892.56    136.05 o
   3  10  13     2171.16     2679.59    233.04 o
   4  10  13      856.37      858.54    133.65 o
   5  10  13      128.29      116.90     67.27 o
  -2  11  13     1433.16     1674.89    185.08 o
  -1  11  13     1079.27     1421.38    168.55 o
   0  11  13        5.64      -36.10     44.05 o
   1  11  13      994.77     1310.04    165.92 o
   2  11  13     1362.16     1510.55    179.61 o
   0   0  14      332.42      315.75     53.39 o
   1   0  14     3441.85     3426.56     99.57 o
   2   0  14     2324.16     2278.00     82.92 o
   3   0  14     6586.94     6384.47    178.47 o
   4   0  14     1199.61     1187.85    113.98 o
   5   0  14      363.41      331.52     49.94 o
   6   0  14     2748.82     2858.17    222.47 o
   7   0  14     4734.65     4426.06    286.54 o
   8   0  14        0.74      -53.07     53.07 o
   9   0  14       33.11       66.83     52.84 o
  -9   1  14     1828.01     1784.00    200.04 o
  -8   1  14     2152.41     2186.17    211.68 o
  -7   1  14      231.60      301.46     84.85 o
  -6   1  14      409.09      468.66     95.48 o
  -5   1  14     7887.65     8143.16    237.58 o
  -4   1  14     1203.03     1346.80    114.29 o
  -3   1  14     2279.53     2244.90     84.22 o
  -2   1  14     2008.14     2019.91     84.84 o
  -1   1  14     4138.65     3927.29    128.06 o
   0   1  14     1289.49     1249.18     70.55 o
   1   1  14     3612.71     3506.40    120.96 o
   2   1  14     2054.93     1923.68     92.00 o
   3   1  14     2170.29     2083.45    150.16 o
   4   1  14     1239.70     1191.52     86.94 o
   5   1  14     8239.67     8634.79    250.16 o
   6   1  14      501.63      411.27     58.30 o
   7   1  14      260.61      349.16     80.62 o
   8   1  14     2132.73     2180.27    202.97 o
   9   1  14     1803.01     1809.20    193.22 o
  -9   2  14     2030.42     1874.50    210.27 o
  -8   2  14     1669.79     1451.14    179.71 o
  -7   2  14     1886.84     1864.29    197.66 o
  -6   2  14     1789.96     1943.84    192.74 o
  -5   2  14      824.72      789.71     72.47 o
  -4   2  14     2942.29     2972.57     98.90 o
  -3   2  14     3456.11     3424.86    115.48 o
  -2   2  14     3797.27     3842.57    101.56 o
  -1   2  14     1201.17     1188.51     67.94 o
   0   2  14       20.29        0.40     22.71 o
   1   2  14     1267.04     1253.36     70.27 o
   2   2  14     3871.14     3774.67    206.21 o
   3   2  14     3523.76     3703.20    210.57 o
   4   2  14     2976.89     3156.03    142.43 o
   5   2  14      755.31      661.63     69.72 o
   6   2  14     1728.34     1849.08    118.08 o
   7   2  14     2154.81     1802.13    171.29 o
   8   2  14     1557.53     1467.02    162.91 o
   9   2  14     2000.39     1913.40    194.67 o
  -9   3  14       94.75      132.40     70.68 o
  -8   3  14     1904.56     1552.55    191.88 o
  -7   3  14     1069.93      954.22    147.29 o
  -6   3  14     2324.52     2514.10    223.39 o
  -5   3  14     1028.14     1033.40     98.10 o
  -4   3  14     5019.13     5056.24    190.35 o
  -3   3  14     1130.08     1184.08     55.85 o
  -2   3  14     1077.62     1052.96     48.86 o
  -1   3  14      526.96      577.05     70.25 o
   0   3  14     4312.25     4315.51    175.59 o
   1   3  14      447.07      403.73     72.65 o
   2   3  14      963.50      803.05     99.90 o
   3   3  14     1012.24      924.48     79.55 o
   4   3  14     4754.64     4449.93    169.62 o
   5   3  14     1071.70     1030.23     84.11 o
   6   3  14     2406.68     2203.87    128.12 o
   7   3  14     1208.18     1112.43    112.38 o
   8   3  14     1903.80     1946.14    184.02 o
   9   3  14      123.93       81.67     53.41 o
  -9   4  14     1156.84     1499.61    195.46 o
  -8   4  14     2064.37     2314.58    237.04 o
  -7   4  14      108.67      182.76     73.24 o
  -6   4  14     3112.23     2818.68    244.23 o
  -5   4  14      373.48      361.42     44.20 o
  -4   4  14     2045.63     1987.31     94.63 o
  -3   4  14     2750.36     2715.34    143.49 o
  -2   4  14     3862.98     3964.82    184.74 o
  -1   4  14     2855.29     2824.59     85.32 o
   0   4  14     1404.05     1352.04    128.67 o
   1   4  14     2653.82     2482.27    176.77 o
   2   4  14     3972.20     3432.93    213.63 o
   3   4  14     2748.41     2872.24    127.46 o
   4   4  14     2157.49     2207.68    115.45 o
   5   4  14      387.16      432.00     64.55 o
   6   4  14     3120.10     3127.61    151.92 o
   7   4  14      113.75       95.81     33.25 o
   8   4  14     1896.87     1973.08    214.72 o
  -8   5  14     1192.92     1343.84    187.77 o
  -7   5  14      658.84      654.72    126.99 o
  -6   5  14     1105.27     1202.06    166.42 o
  -5   5  14     2493.93     2434.72    194.96 o
  -4   5  14     1267.90     1310.42     70.76 o
  -3   5  14       96.18       77.60     19.28 o
  -2   5  14     2188.94     2224.12    173.67 o
  -1   5  14     2493.04     2233.54    171.70 o
   0   5  14     3473.76     3667.35    222.80 o
   1   5  14     2569.67     2572.79    188.88 o
   2   5  14     2245.43     2334.73    228.54 o
   3   5  14      127.79      118.99     27.08 o
   4   5  14     1334.48     1313.22     85.58 o
   5   5  14     2399.61     2669.46    151.35 o
   6   5  14     1132.32     1193.37     91.81 o
   7   5  14      723.28      713.32    121.45 o
   8   5  14     1131.04     1066.79    157.47 o
  -8   6  14      186.92      248.65     84.95 o
  -7   6  14     3502.76     4435.44    330.41 o
  -6   6  14      728.84      950.69    150.99 o
  -5   6  14      173.94      265.03     71.76 o
  -4   6  14        8.69      -46.18     46.18 o
  -3   6  14     3734.99     3719.91    236.92 o
  -2   6  14     1392.12     1347.81    142.73 o
  -1   6  14     2666.66     2457.30    188.99 o
   0   6  14     2715.61     2497.26    191.00 o
   1   6  14     2515.52     2539.79    196.07 o
   2   6  14     1469.47     1374.21    146.83 o
   3   6  14     3920.71     4339.88    264.76 o
   4   6  14        4.12       71.26     50.78 o
   5   6  14      196.67      230.82     68.60 o
   6   6  14      802.58      770.84    125.84 o
   7   6  14     3586.14     3980.65    289.90 o
   8   6  14      176.51      208.06     76.13 o
  -7   7  14       71.12       30.50     45.38 o
  -6   7  14       30.30       -1.34     35.44 o
  -5   7  14     3386.45     3817.06    259.13 o
  -4   7  14      541.64      524.01     99.48 o
  -3   7  14      878.82      939.40    125.19 o
  -2   7  14      781.89      728.65    110.00 o
  -1   7  14     2939.85     3110.47    221.01 o
   0   7  14       46.81       34.66     48.40 o
   1   7  14     2729.37     2760.10    212.48 o
   2   7  14      777.70      793.96    119.84 o
   3   7  14      756.25      549.08    100.61 o
   4   7  14      546.63      467.88    101.63 o
   5   7  14     3291.43     3384.94    255.87 o
   6   7  14       15.91       -3.67     32.70 o
   7   7  14       70.62      165.75     68.13 o
  -6   8  14      514.00      417.94    105.23 o
  -5   8  14      437.53      422.43    101.34 o
  -4   8  14      810.53      669.03    109.06 o
  -3   8  14     3963.93     4337.45    274.65 o
  -2   8  14      956.29     1199.99    145.40 o
  -1   8  14      805.55      738.35    111.83 o
   0   8  14       31.08       71.87     48.45 o
   1   8  14      840.81      930.30    127.81 o
   2   8  14     1021.20     1228.79    148.00 o
   3   8  14     3808.63     3549.86    257.85 o
   4   8  14      813.84      992.88    139.91 o
   5   8  14      445.46      444.56     97.50 o
   6   8  14      556.62      602.70    115.54 o
  -5   9  14     1795.32     1974.21    200.94 o
  -4   9  14     1969.15     2034.93    200.35 o
  -3   9  14      265.35      169.44     64.43 o
  -2   9  14       33.02      -32.06     39.87 o
  -1   9  14      793.39      779.06    121.94 o
   0   9  14     3707.48     3346.29    246.67 o
   1   9  14      701.29      995.86    138.00 o
   2   9  14       38.42      -10.89     41.78 o
   3   9  14      262.72      143.38     59.74 o
   4   9  14     1727.56     1732.19    190.97 o
   5   9  14     1878.68     1495.66    182.89 o
  -3  10  14      213.59      220.42     76.79 o
  -2  10  14     3075.40     3093.39    245.84 o
  -1  10  14      197.33      154.48     62.94 o
   0  10  14     1207.08     1314.44    162.54 o
   1  10  14      178.53       94.75     55.17 o
   2  10  14     2967.51     3158.44    255.46 o
   3  10  14      194.46      199.33     77.70 o
   1   0  15     1473.48     1449.78     80.53 o
   2   0  15      119.03      112.78     27.98 o
   3   0  15     3137.91     3069.91    125.01 o
   4   0  15      359.87      415.68     70.74 o
   5   0  15     3756.15     3800.17    166.47 o
   6   0  15      243.94      311.61     52.04 o
   7   0  15     1344.68     1335.19    163.45 o
   8   0  15       20.19       14.46     47.13 o
   9   0  15     3424.06     3520.68    280.15 o
  -9   1  15      388.37      629.88    126.40 o
  -8   1  15      961.93     1439.61    180.33 o
  -7   1  15     4869.15     4878.71    319.04 o
  -6   1  15      268.73      274.42     49.20 o
  -5   1  15      296.10      316.17     47.59 o
  -4   1  15     1348.42     1401.03    121.54 o
  -3   1  15     3482.32     3524.54    133.55 o
  -2   1  15     2766.46     2615.47     90.07 o
  -1   1  15     3589.65     3696.92    127.85 o
   0   1  15      341.89      334.18     39.88 o
   1   1  15     3533.46     3366.70    226.92 o
   2   1  15     2826.59     2851.66    115.58 o
   3   1  15     3312.77     3299.92    196.33 o
   4   1  15     1256.36     1204.73    186.62 o
   5   1  15      279.55      225.14     43.50 o
   6   1  15      334.95      334.08     65.91 o
   7   1  15     5291.49     5127.69    211.22 o
   8   1  15     1021.55     1096.80    146.01 o
   9   1  15      351.10      481.73    108.17 o
  -9   2  15      413.36      628.85    133.83 o
  -8   2  15     1095.04      866.20    142.25 o
  -7   2  15       80.98       86.20     56.89 o
  -6   2  15     2697.47     2900.31    165.27 o
  -5   2  15     1956.44     2061.74    118.15 o
  -4   2  15     2013.75     2056.06    104.71 o
  -3   2  15      737.88      753.36     48.23 o
  -2   2  15      364.35      347.20     32.05 o
  -1   2  15     1542.09     1620.97     81.91 o
   0   2  15    10045.52    10267.93    215.46 o
   1   2  15     1529.44     1549.35     80.47 o
   2   2  15      314.19      329.38     66.78 o
   3   2  15      692.50      653.32     91.71 o
   4   2  15     1928.10     1865.50    137.06 o
   5   2  15     2015.53     2116.69    125.83 o
   6   2  15     2670.49     2521.51    141.92 o
   7   2  15       69.33       30.82     24.05 o
   8   2  15     1071.01     1338.70    157.88 o
   9   2  15      365.40      490.94    102.18 o
  -8   3  15     2233.34     2576.12    252.69 o
  -7   3  15      192.21      269.18     87.50 o
  -6   3  15     1562.31     1571.00    123.93 o
  -5   3  15      309.25      347.33     60.19 o
  -4   3  15      147.16      107.22     27.68 o
  -3   3  15      761.07      794.24     60.25 o
  -2   3  15     6867.27     6912.83    381.83 o
  -1   3  15     1575.35     1533.56     74.99 o
   0   3  15       94.92       93.15     22.58 o
   1   3  15     1529.61     1342.67    128.41 o
   2   3  15     6784.54     6899.25    301.58 o
   3   3  15      712.61      689.82     67.85 o
   4   3  15      217.10      226.54     42.57 o
   5   3  15      334.39      345.61     52.70 o
   6   3  15     1599.65     1709.60    146.25 o
   7   3  15      202.17      165.06     80.54 o
   8   3  15     2219.32     2391.05    151.17 o
  -8   4  15     1151.62     1356.05    187.51 o
  -7   4  15      167.10      286.70     92.01 o
  -6   4  15     1844.38     2045.89    215.31 o
  -5   4  15      259.39      240.79     38.50 o
  -4   4  15     3067.94     3094.76    181.69 o
  -3   4  15      274.29      224.50     29.82 o
  -2   4  15      357.06      405.27     35.88 o
  -1   4  15      535.20      524.46     38.89 o
   0   4  15    10073.41     9947.79    369.96 o
   1   4  15      477.09      508.79     85.14 o
   2   4  15      342.25      356.50     71.25 o
   3   4  15      317.93      320.98     46.63 o
   4   4  15     3039.96     3233.91    379.87 o
   5   4  15      261.45      212.21     72.67 o
   6   4  15     1829.20     1897.63    135.89 o
   7   4  15      193.99      127.71     57.46 o
   8   4  15     1104.14     1293.96    167.79 o
  -8   5  15     2305.39     2381.68    251.91 o
  -7   5  15     1942.13     2194.49    228.32 o
  -6   5  15      551.41      485.75    108.37 o
  -5   5  15      221.55      226.34     67.45 o
  -4   5  15      680.60      674.41    104.29 o
  -3   5  15     1692.84     1349.91    141.50 o
  -2   5  15     1454.83     1395.77    141.61 o
  -1   5  15     2351.36     2562.67    191.14 o
   0   5  15       41.64       42.18     33.89 o
   1   5  15     2417.31     2708.70    198.04 o
   2   5  15     1748.69     1802.36     98.14 o
   3   5  15     1996.69     2183.77    128.23 o
   4   5  15      724.21      656.70     77.44 o
   5   5  15      209.09      296.77     75.94 o
   6   5  15      482.98      427.16     96.83 o
   7   5  15     1843.82     2365.29    220.10 o
   8   5  15     2234.24     2177.12    222.32 o
  -7   6  15      271.18      288.62     96.35 o
  -6   6  15      357.64      408.65    108.04 o
  -5   6  15     2138.53     2361.51    203.74 o
  -4   6  15      461.55      479.06     93.33 o
  -3   6  15     1397.09     1140.28    136.18 o
  -2   6  15      473.25      438.85     84.87 o
  -1   6  15     4252.38     4235.65    255.27 o
   0   6  15      730.06      779.30    112.89 o
   1   6  15     4212.50     4135.65    255.50 o
   2   6  15      524.14      501.55     92.15 o
   3   6  15     1344.84     1385.73    153.04 o
   4   6  15      519.84      416.90     87.76 o
   5   6  15     2038.06     2284.75    209.55 o
   6   6  15      345.51      417.77     98.01 o
   7   6  15      263.03      256.33     81.62 o
  -6   7  15       92.92      -61.19     61.19 o
  -5   7  15      818.10      859.40    127.28 o
  -4   7  15     1131.29     1033.13    136.34 o
  -3   7  15     2925.15     3177.42    232.90 o
  -2   7  15       46.57       22.84     31.34 o
  -1   7  15     3098.75     3006.45    221.82 o
   0   7  15       81.62       55.84     40.71 o
   1   7  15     3176.18     3102.40    227.63 o
   2   7  15       48.31      -53.06     53.06 o
   3   7  15     2838.04     3048.84    236.67 o
   4   7  15     1061.74     1364.81    163.30 o
   5   7  15      801.53      752.37    125.56 o
   6   7  15       91.22      -44.84     44.84 o
  -5   8  15     3138.14     3580.00    266.71 o
  -4   8  15      187.49      301.23     82.77 o
  -3   8  15     1568.95     1617.80    174.24 o
  -2   8  15      165.85      134.93     53.92 o
  -1   8  15      838.52      813.28    121.46 o
   0   8  15     3444.88     3662.98    254.78 o
   1   8  15      717.24      601.29    106.81 o
   2   8  15      148.34      101.55     58.24 o
   3   8  15     1512.22     1374.81    164.22 o
   4   8  15      225.68      181.86     67.70 o
   5   8  15     3177.87     3489.24    273.24 o
  -4   9  15       52.97       65.11     51.13 o
  -3   9  15     2979.62     3000.26    243.53 o
  -2   9  15     3631.88     3798.82    268.47 o
  -1   9  15       19.06       50.17     43.58 o
   0   9  15      401.12      447.50     99.90 o
   1   9  15       34.59      -11.64     56.07 o
   2   9  15     3350.00     3939.73    282.64 o
   3   9  15     3007.56     3165.77    257.83 o
   4   9  15       71.33      134.10     60.56 o
  -2  10  15      118.80      181.26     69.47 o
  -1  10  15       85.61       62.63     46.21 o
   0  10  15     3134.18     2708.15    236.68 o
   1  10  15       96.35      123.82     53.75 o
   2  10  15      129.78      253.48     78.61 o
   0   0  16     2997.87     3075.90    171.07 o
   1   0  16     2922.39     2991.75    131.26 o
   2   0  16      502.44      536.15     53.25 o
   3   0  16     3493.95     3381.88    174.17 o
   4   0  16      681.49      627.29     87.95 o
   5   0  16       90.98       60.25     27.01 o
   6   0  16     1203.86     1146.63    139.54 o
   7   0  16     3604.37     3527.12    207.22 o
   8   0  16      922.51      886.75    141.55 o
  -8   1  16     1029.17     1199.84    167.69 o
  -7   1  16      151.80       78.91     45.96 o
  -6   1  16     1390.80     1385.69    106.47 o
  -5   1  16      820.07      803.49     76.85 o
  -4   1  16      645.33      556.22     79.85 o
  -3   1  16      611.94      629.32     58.81 o
  -2   1  16     2626.93     2491.14    110.78 o
  -1   1  16     3521.44     3417.23    126.96 o
   0   1  16     2885.46     2790.17    138.00 o
   1   1  16     3435.47     3338.92    158.96 o
   2   1  16     2464.67     2469.71    110.94 o
   3   1  16      592.52      713.97     94.26 o
   4   1  16      745.01      628.96     84.07 o
   5   1  16      930.30      890.95     82.78 o
   6   1  16     1438.49     1421.06    111.02 o
   7   1  16      189.73      112.58     38.11 o
   8   1  16     1062.81     1026.77    121.29 o
  -8   2  16     1828.94     2003.57    223.65 o
  -7   2  16      738.98      720.16    138.46 o
  -6   2  16       19.22       -6.02     31.09 o
  -5   2  16     1109.58     1109.49     89.64 o
  -4   2  16      554.34      419.61     49.72 o
  -3   2  16     3227.48     3090.35    171.73 o
  -2   2  16     4290.67     4461.00    332.00 o
  -1   2  16      743.14      665.17     55.20 o
   0   2  16     4722.27     4900.68    148.75 o
   1   2  16      680.66      645.61     55.09 o
   2   2  16     4229.81     4099.74    226.43 o
   3   2  16     3201.15     3264.58    207.45 o
   4   2  16      634.41      695.56     75.29 o
   5   2  16     1055.17     1142.57    100.24 o
   6   2  16       28.83       -0.77     37.02 o
   7   2  16      682.45      532.10     70.78 o
   8   2  16     1896.74     2064.24    241.82 o
  -8   3  16      117.11      101.12     57.19 o
  -7   3  16     3292.54     3381.45    284.51 o
  -6   3  16     2453.67     2628.28    303.13 o
  -5   3  16      193.36      225.09     49.16 o
  -4   3  16     3402.95     3560.58    137.59 o
  -3   3  16      341.81      342.86     41.75 o
  -2   3  16      427.12      404.20     42.55 o
  -1   3  16     2001.15     2006.37     89.05 o
   0   3  16     4364.41     4333.71    154.44 o
   1   3  16     1839.01     1696.09    148.37 o
   2   3  16      373.85      328.43     69.93 o
   3   3  16      245.54      162.97     44.44 o
   4   3  16     3288.94     3491.33    411.06 o
   5   3  16      167.81      235.13     75.47 o
   6   3  16     2517.85     2689.87    163.53 o
   7   3  16     3399.39     3474.09    177.25 o
   8   3  16      164.44      195.00     68.03 o
  -7   4  16      853.74      725.29    142.29 o
  -6   4  16      932.52      857.57    146.62 o
  -5   4  16     1186.00     1193.99    139.93 o
  -4   4  16      588.82      423.96     81.12 o
  -3   4  16      283.86      487.49     84.75 o
  -2   4  16     2249.39     2015.50    167.20 o
  -1   4  16     3034.08     3084.01    205.05 o
   0   4  16     1164.90     1134.48    127.13 o
   1   4  16     2994.45     2875.41    201.13 o
   2   4  16     2374.77     2358.52    187.85 o
   3   4  16      299.69      356.10     48.32 o
   4   4  16      580.98      597.94     65.10 o
   5   4  16     1187.26     1252.85     96.00 o
   6   4  16      899.15      783.68    125.24 o
   7   4  16      854.05      758.48    128.73 o
  -7   5  16     1326.64     1799.88    220.39 o
  -6   5  16     2145.66     1931.68    220.76 o
  -5   5  16     1284.86     1298.10    149.83 o
  -4   5  16     2420.69     1956.21    177.53 o
  -3   5  16     1707.65     1887.20    170.70 o
  -2   5  16     1942.02     2099.59    179.37 o
  -1   5  16     1060.34     1110.68    132.74 o
   0   5  16     2013.92     1795.96    165.41 o
   1   5  16     1133.06      962.20    126.66 o
   2   5  16     2153.46     1844.72    171.16 o
   3   5  16     1626.08     1498.56    158.72 o
   4   5  16     2612.30     2466.73    207.95 o
   5   5  16     1231.69     1246.15    154.25 o
   6   5  16     2084.20     2036.22    202.04 o
   7   5  16     1407.22     1311.46    171.51 o
  -6   6  16      886.64      792.12    146.26 o
  -5   6  16      901.91      837.46    125.97 o
  -4   6  16      555.03      606.20    107.13 o
  -3   6  16     1818.31     1829.36    174.86 o
  -2   6  16      297.62      394.32     79.57 o
  -1   6  16     1819.84     2079.14    183.30 o
   0   6  16     1837.55     2213.47    188.94 o
   1   6  16     1798.67     2118.41    187.82 o
   2   6  16      307.28      301.85     75.23 o
   3   6  16     1755.82     2039.78    190.81 o
   4   6  16      569.40      675.93    112.77 o
   5   6  16      934.96     1070.14    150.49 o
   6   6  16      801.19      787.93    130.67 o
  -5   7  16     1215.48     1148.88    151.33 o
  -4   7  16      823.36      867.90    130.07 o
  -3   7  16      405.90      504.98     96.69 o
  -2   7  16      922.74      920.75    128.42 o
  -1   7  16     2481.77     2679.81    217.72 o
   0   7  16      915.51      867.80    128.19 o
   1   7  16     2508.94     2472.12    211.16 o
   2   7  16      981.82      970.96    134.90 o
   3   7  16      449.65      353.43     88.67 o
   4   7  16      881.81      789.30    130.35 o
   5   7  16     1166.96     1069.70    150.20 o
  -4   8  16      572.81      641.31    116.17 o
  -3   8  16     1634.11     1959.40    193.85 o
  -2   8  16      901.14      863.06    131.06 o
  -1   8  16      851.40      843.63    127.96 o
   0   8  16      315.14      301.72     85.22 o
   1   8  16      804.28      683.25    119.49 o
   2   8  16      865.60     1001.85    143.07 o
   3   8  16     1588.96     1874.23    196.30 o
   4   8  16      576.93      663.02    120.82 o
  -2   9  16      795.08      660.50    121.59 o
  -1   9  16      473.95      509.03    107.37 o
   0   9  16     3782.03     3991.79    283.93 o
   1   9  16      496.54      313.80     86.47 o
   2   9  16      822.09      727.91    127.91 o
   1   0  17        1.61       27.88     28.88 o
   2   0  17     4550.50     4463.41    155.31 o
   3   0  17      109.80       98.45     28.50 o
   4   0  17     1536.92     1693.99    145.60 o
   5   0  17     2320.92     2283.06    135.10 o
   6   0  17     1438.13     1368.96    110.04 o
   7   0  17       50.11       58.68     32.20 o
  -7   1  17      214.48      116.66     40.00 o
  -6   1  17      665.90      685.73     78.43 o
  -5   1  17      566.83      655.29     73.35 o
  -4   1  17      628.88      411.43     72.12 o
  -3   1  17      992.18      927.32     72.65 o
  -2   1  17      334.90      346.49     44.10 o
  -1   1  17      520.57      532.23     73.94 o
   0   1  17     4980.69     4905.90    245.38 o
   1   1  17      487.89      454.30     49.08 o
   2   1  17      297.76      325.78     66.56 o
   3   1  17      977.23      985.21    113.69 o
   4   1  17      629.98      663.19     70.18 o
   5   1  17      606.75      673.23     74.70 o
   6   1  17      699.24      721.64    106.87 o
   7   1  17      281.29      336.02     61.28 o
  -7   2  17     1742.41     2328.20    238.43 o
  -6   2  17      708.05      642.55     92.44 o
  -5   2  17     1826.00     2085.93    124.33 o
  -4   2  17       62.04       87.22     26.19 o
  -3   2  17     1924.32     1989.91    102.96 o
  -2   2  17     2020.97     2018.56    100.60 o
  -1   2  17     2492.02     2530.80    109.49 o
   0   2  17        9.60      -11.72     25.15 o
   1   2  17     2566.99     2602.05    112.50 o
   2   2  17     2033.78     1705.39    149.68 o
   3   2  17     1952.84     1959.02    166.15 o
   4   2  17       42.81       40.20     24.06 o
   5   2  17     1780.45     1702.63    242.69 o
   6   2  17      779.70      646.76     76.47 o
   7   2  17     1774.33     1418.87    117.12 o
  -7   3  17      325.52      272.99     90.73 o
  -6   3  17      465.70      446.55    109.71 o
  -4   3  17      414.73      380.67     83.32 o
  -3   3  17     1838.82     1702.88    157.47 o
  -2   3  17      221.79      294.03     68.54 o
  -1   3  17     2578.70     2410.27    180.64 o
   0   3  17     2043.67     1912.58    159.64 o
   1   3  17     2492.64     2470.22    183.90 o
   2   3  17      193.07      176.62     55.25 o
   3   3  17     1810.55     1898.60    116.81 o
   4   3  17      420.70      474.20     66.23 o
   5   3  17     1956.84     1923.22    125.64 o
   6   3  17      430.98      432.89     63.03 o
   7   3  17      296.84      490.77    103.04 o
  -6   4  17       96.29      103.28     64.38 o
  -4   4  17      262.70      233.73     69.78 o
  -3   4  17     1438.95     1488.69    152.68 o
  -2   4  17     1269.36     1268.24    138.18 o
  -1   4  17     1381.40     1339.89    141.47 o
   0   4  17       53.24       23.74     36.44 o
   1   4  17     1520.20     1539.71    152.50 o
   2   4  17     1291.40     1134.69    134.49 o
   3   4  17     1636.97     1629.09    148.61 o
   4   4  17      276.36      317.95     76.85 o
   5   4  17       78.42       73.51     53.51 o
   6   4  17       72.38      127.01     56.46 o
  -6   5  17     1469.46     1860.77    214.55 o
  -5   5  17     2435.17     2411.79    207.98 o
  -4   5  17      425.07      419.96     95.49 o
  -3   5  17     1063.77      940.49    126.68 o
  -2   5  17      937.63     1015.69    128.94 o
  -1   5  17     1868.62     1880.24    173.17 o
   0   5  17     3346.03     3686.77    241.22 o
   1   5  17     1968.11     1844.45    172.03 o
   2   5  17     1038.87      969.52    129.99 o
   3   5  17     1115.39      982.45    129.44 o
   4   5  17      415.35      360.59     86.73 o
   5   5  17     2342.13     2598.70    225.57 o
   6   5  17     1457.98     1349.21    170.99 o
  -5   6  17      633.47      540.34    102.87 o
  -4   6  17      700.81      793.24    122.97 o
  -3   6  17      880.68     1146.31    145.07 o
  -2   6  17     2946.54     2966.09    226.17 o
  -1   6  17      656.74      486.59     98.91 o
   0   6  17     2250.46     2522.80    208.90 o
   1   6  17      748.78      838.52    124.72 o
   2   6  17     2934.05     2791.52    225.07 o
   3   6  17      985.91      945.90    134.68 o
   4   6  17      613.00      543.19    107.28 o
   5   6  17      642.54      694.17    127.79 o
  -4   7  17     3002.39     2649.59    226.44 o
  -3   7  17      177.12      213.15     69.77 o
  -2   7  17      536.47      605.16    108.67 o
  -1   7  17        4.42       -6.71     33.79 o
   0   7  17     2105.63     2372.22    208.62 o
   1   7  17        2.62      -35.28     37.32 o
   2   7  17      572.02      468.82     97.30 o
   3   7  17      210.66      113.99     51.36 o
   4   7  17     2898.55     2787.08    241.53 o
  -3   8  17      302.35      518.85    107.58 o
  -2   8  17     1828.62     1960.19    196.08 o
  -1   8  17      598.89      568.56    106.34 o
   0   8  17       13.01      -40.77     40.77 o
   1   8  17      666.63      847.15    131.65 o
   2   8  17     1716.99     1558.06    179.72 o
   3   8  17      355.54      515.77    109.78 o
   0   0  18     2040.26     1721.32    136.08 o
   1   0  18      577.88      509.58     54.07 o
   2   0  18      182.96      208.45     37.46 o
   3   0  18      178.80      149.91     49.03 o
   4   0  18     4228.51     4492.51    244.95 o
   5   0  18        8.94       52.36     53.18 o
   6   0  18     2809.95     2876.79    350.30 o
  -6   1  18     2451.48     2557.94    150.36 o
  -5   1  18      458.13      403.22     60.71 o
  -4   1  18      582.11      561.91     82.86 o
  -3   1  18     3491.06     3554.80    145.72 o
  -2   1  18     2603.75     2524.69    118.52 o
  -1   1  18      237.51      233.04     37.40 o
   0   1  18        0.25       -1.10     36.73 o
   1   1  18      189.48      165.13     33.01 o
   2   1  18     2540.13     2538.70    119.51 o
   3   1  18     3443.95     3155.02    207.46 o
   4   1  18      541.36      626.70    178.38 o
   5   1  18      441.84      452.77     83.10 o
   6   1  18     2485.12     2654.83    157.16 o
  -6   2  18      510.54      614.65    123.80 o
  -5   2  18     2298.25     2383.14    231.34 o
  -4   2  18     1386.92     1133.21    130.32 o
  -3   2  18      306.48      470.57     84.11 o
  -2   2  18      454.41      413.68     47.98 o
  -1   2  18     3192.64     3321.90    129.54 o
   0   2  18     2272.65     2311.88    107.67 o
   1   2  18     3201.65     3248.95    128.48 o
   2   2  18      427.08      296.72     66.21 o
   3   2  18      268.13      338.67     75.21 o
   4   2  18     1443.98     1299.80    113.54 o
   5   2  18     2323.75     2581.89    221.15 o
   6   2  18      451.95      580.01     74.38 o
  -6   3  18       76.78      -35.68     43.28 o
  -5   3  18      191.77      126.14     66.42 o
  -4   3  18      210.43      274.87     72.99 o
  -3   3  18     2707.40     3040.77    213.12 o
  -2   3  18      204.53      185.74     56.35 o
  -1   3  18     4205.49     3959.40    236.27 o
   0   3  18     2131.21     2021.91    168.66 o
   1   3  18     4102.39     3885.30    237.35 o
   2   3  18      204.99      138.68     55.70 o
   3   3  18     2435.95     2444.86    142.83 o
   4   3  18      201.87      241.06     46.72 o
   5   3  18      204.06      237.00     70.92 o
   6   3  18       70.39      140.06     59.30 o
  -4   4  18       97.88      138.95     58.06 o
  -3   4  18      281.03      320.84     72.82 o
  -2   4  18      222.92      120.94     54.11 o
  -1   4  18     5261.34     5314.65    287.16 o
   0   4  18      117.01       90.88     39.47 o
   1   4  18     5553.44     5610.07    297.41 o
   2   4  18      258.22      215.96     71.17 o
   3   4  18      319.46      303.40     74.35 o
   4   4  18       98.07      143.93     56.38 o
   5   4  18     1941.98     2079.80    199.08 o
  -5   5  18      219.65      293.36     85.20 o
  -4   5  18      111.76      146.28     64.87 o
  -3   5  18     1892.07     1862.95    180.32 o
  -2   5  18     2649.31     2359.68    201.20 o
  -1   5  18      138.10      149.58     53.29 o
   0   5  18     1261.35     1201.18    141.62 o
   1   5  18       89.71       21.44     42.83 o
   2   5  18     2829.49     2604.76    214.33 o
   3   5  18     1914.97     1789.95    182.36 o
   4   5  18      116.15      220.59     74.48 o
   5   5  18      241.36      209.07     76.33 o
  -4   6  18     2383.99     2412.90    214.82 o
  -3   6  18        8.05      -33.33     44.66 o
  -2   6  18      487.48      452.12     92.68 o
  -1   6  18      777.66      791.45    121.67 o
   0   6  18     7467.19     7751.34    379.21 o
   1   6  18      842.20      776.24    123.38 o
   2   6  18      539.08      522.02    107.77 o
   3   6  18        9.41       43.39     40.11 o
   4   6  18     2502.57     2597.40    229.08 o
  -2   7  18     2929.55     2991.52    242.33 o
  -1   7  18      175.83      175.18     67.08 o
   0   7  18      158.41      261.59     78.86 o
   1   7  18      200.44      194.44     75.68 o
   2   7  18     3024.58     3053.73    249.47 o
   1   0  19      811.99      772.74     67.24 o
   2   0  19      818.37      861.67     71.47 o
   3   0  19       41.58       36.32     35.83 o
   4   0  19     1399.88     1432.90    142.10 o
   5   0  19     1082.93     1125.64     99.96 o
  -5   1  19     1171.53     1485.03    186.79 o
  -3   1  19      902.98      854.64    109.47 o
  -2   1  19     2789.03     2822.29    128.59 o
  -1   1  19      472.71      453.67     52.32 o
   0   1  19     1073.91     1008.28     75.60 o
   1   1  19      440.86      393.23     49.43 o
   2   1  19     2666.00     2584.81    186.23 o
   3   1  19      938.57      939.89    116.79 o
   4   1  19     1610.20     1908.32    127.33 o
   5   1  19     1187.54     1160.22    115.30 o
  -5   2  19      112.49       91.94     62.09 o
  -3   2  19     2482.06     2362.00    186.50 o
  -2   2  19      677.99      515.73     89.09 o
  -1   2  19     1241.57      999.69    121.66 o
   0   2  19      170.00      164.09     52.11 o
   1   2  19     1338.01     1211.80    129.88 o
   2   2  19      706.40      578.63     94.42 o
   3   2  19     2506.96     2782.76    207.67 o
   4   2  19     1199.84     1211.94    100.48 o
   5   2  19       75.93       70.77     38.76 o
  -5   3  19     2192.33     2522.27    251.37 o
  -4   3  19      316.59      269.65     70.99 o
  -3   3  19      755.25      734.50    107.88 o
  -2   3  19      523.11      635.02    102.49 o
  -1   3  19      301.98      234.17     65.20 o
   0   3  19      500.89      592.10     95.73 o
   1   3  19      248.24      273.80     69.08 o
   2   3  19      485.77      432.51     87.26 o
   3   3  19      685.65      646.86    105.38 o
   4   3  19      284.54      311.65     76.72 o
   5   3  19     2200.61     2261.35    206.19 o
  -4   4  19     1230.24     1242.02    151.03 o
  -3   4  19     1411.06     1328.70    152.17 o
  -2   4  19      324.89      260.44     74.07 o
  -1   4  19      773.73      934.58    123.87 o
   0   4  19     1636.84     1429.62    154.89 o
   1   4  19      757.43      856.57    122.21 o
   2   4  19      357.66      165.09     64.68 o
   3   4  19     1419.71     1510.39    163.24 o
   4   4  19     1327.58     1074.98    143.89 o
  -3   5  19      231.20      314.29     79.91 o
  -2   5  19      436.96      501.52     99.45 o
  -1   5  19      398.56      219.19     69.81 o
   0   5  19     1836.97     2099.30    192.80 o
   1   5  19      464.97      380.95     87.84 o
   2   5  19      496.49      559.70    103.91 o
   3   5  19      245.83      254.68     75.50 o
  -2   6  19     1234.68     1239.73    158.25 o
  -1   6  19     1549.70     1707.21    181.78 o
   0   6  19        3.36       10.58     38.21 o
   1   6  19     1658.24     1613.62    176.17 o
   2   6  19     1259.80     1365.09    167.63 o
   0   0  20        2.73       53.38     35.93 o
   1   0  20      437.17      388.20     51.33 o
   2   0  20      421.57      479.81     84.27 o
   4   0  20      748.41      829.16    135.72 o
  -3   1  20      235.67      208.34     60.73 o
  -2   1  20      583.41      648.69     97.37 o
  -1   1  20     1750.30     1701.30    149.95 o
   0   1  20      153.82       89.94     43.78 o
   1   1  20     1798.32     1470.05    140.34 o
   2   1  20      514.08      540.78     90.07 o
   3   1  20      287.24      317.26     69.49 o
   4   1  20     1194.42     1186.74    103.83 o
  -3   2  20      415.92      410.51     85.01 o
  -2   2  20     3579.93     3445.39    227.92 o
  -1   2  20     1744.06     1382.50    143.68 o
   0   2  20      145.74      148.87     53.78 o
   1   2  20     1714.55     1572.36    153.01 o
   2   2  20     3617.25     3399.25    227.32 o
   3   2  20      476.59      488.43     90.89 o
  -3   3  20      168.00      152.64     58.57 o
  -2   3  20      472.53      381.76     83.47 o
  -1   3  20      919.85      713.27    111.54 o
   0   3  20      898.58     1105.82    133.97 o
   1   3  20      977.76      893.92    120.21 o
   2   3  20      495.28      596.10     98.70 o
   3   3  20      148.07      127.83     53.82 o
  -2   4  20     2375.70     2235.83    197.16 o
  -1   4  20      101.15      112.54     57.35 o
   0   4  20      252.33      289.94     75.41 o
   1   4  20       97.00       14.95     44.72 o
   2   4  20     2397.42     2288.94    202.72 o
  -1   1  21      321.47      396.90     78.81 o
   0   1  21      140.79      177.83     56.45 o
   1   1  21      398.95      440.56     82.82 o
 
